# Supplementary material for: An improved expression and purification protocol enables the structural characterization of Mnt1, an antifungal target from Candida albicans
Source: Fungal Biol Biotechnol. 2024 May 7;11:5. doi: 10.1186/s40694-024-00174-5 (PMC11077754; doi:10.1186/s40694-024-00174-5)
Supplement: Supplementary file 5 — Additional file 5 [file 40694_2024_174_MOESM5_ESM.pdb]

ATOM      1  N   MET A   1      36.463  43.829  -6.495  1.00 46.56      0001 N  
ATOM      2  CA  MET A   1      35.676  43.710  -5.240  1.00 46.56      0001 C  
ATOM      3  C   MET A   1      36.035  44.831  -4.283  1.00 46.56      0001 C  
ATOM      4  O   MET A   1      37.217  45.073  -4.040  1.00 46.56      0001 O  
ATOM      5  CB  MET A   1      35.936  42.347  -4.592  1.00 46.56      0001 C  
ATOM      6  CG  MET A   1      35.070  42.047  -3.374  1.00 46.56      0001 C  
ATOM      7  SD  MET A   1      35.419  40.407  -2.709  1.00 46.56      0001 S  
ATOM      8  CE  MET A   1      34.677  39.340  -3.973  1.00 46.56      0001 C  
ATOM      9 1H   MET A   1      36.223  43.073  -7.122  1.00 46.56      0001 H  
ATOM     10 2H   MET A   1      37.451  43.791  -6.285  1.00 46.56      0001 H  
ATOM     11 3H   MET A   1      36.254  44.709  -6.948  1.00 46.56      0001 H  
ATOM     12  HA  MET A   1      34.622  43.789  -5.491  1.00 46.56      0001 H  
ATOM     13 1HB  MET A   1      35.756  41.583  -5.345  1.00 46.56      0001 H  
ATOM     14 2HB  MET A   1      36.981  42.290  -4.293  1.00 46.56      0001 H  
ATOM     15 1HG  MET A   1      35.267  42.792  -2.603  1.00 46.56      0001 H  
ATOM     16 2HG  MET A   1      34.019  42.100  -3.657  1.00 46.56      0001 H  
ATOM     17 1HE  MET A   1      34.720  38.302  -3.647  1.00 46.56      0001 H  
ATOM     18 2HE  MET A   1      35.224  39.439  -4.910  1.00 46.56      0001 H  
ATOM     19 3HE  MET A   1      33.635  39.621  -4.132  1.00 46.56      0001 H  
ATOM     20  N   ALA A   2      35.039  45.525  -3.747  1.00 44.09      0001 N  
ATOM     21  CA  ALA A   2      35.259  46.639  -2.828  1.00 44.09      0001 C  
ATOM     22  C   ALA A   2      34.094  46.754  -1.840  1.00 44.09      0001 C  
ATOM     23  O   ALA A   2      33.183  47.556  -2.043  1.00 44.09      0001 O  
ATOM     24  CB  ALA A   2      35.426  47.944  -3.624  1.00 44.09      0001 C  
ATOM     25  H   ALA A   2      34.076  45.288  -3.983  1.00 44.09      0001 H  
ATOM     26  HA  ALA A   2      36.169  46.456  -2.255  1.00 44.09      0001 H  
ATOM     27 1HB  ALA A   2      36.290  47.864  -4.283  1.00 44.09      0001 H  
ATOM     28 2HB  ALA A   2      35.577  48.777  -2.937  1.00 44.09      0001 H  
ATOM     29 3HB  ALA A   2      34.534  48.133  -4.224  1.00 44.09      0001 H  
ATOM     30  N   SER A   3      34.097  45.928  -0.804  1.00 54.03      0001 N  
ATOM     31  CA  SER A   3      33.078  46.020   0.249  1.00 54.03      0001 C  
ATOM     32  C   SER A   3      33.467  45.451   1.608  1.00 54.03      0001 C  
ATOM     33  O   SER A   3      32.892  45.818   2.630  1.00 54.03      0001 O  
ATOM     34  CB  SER A   3      31.802  45.299  -0.193  1.00 54.03      0001 C  
ATOM     35  OG  SER A   3      32.041  43.931  -0.487  1.00 54.03      0001 O  
ATOM     36  H   SER A   3      34.833  45.234  -0.733  1.00 54.03      0001 H  
ATOM     37  HA  SER A   3      32.834  47.071   0.400  1.00 54.03      0001 H  
ATOM     38 1HB  SER A   3      31.056  45.377   0.599  1.00 54.03      0001 H  
ATOM     39 2HB  SER A   3      31.416  45.786  -1.088  1.00 54.03      0001 H  
ATOM     40  HG  SER A   3      31.210  43.562  -0.821  1.00 54.03      0001 H  
ATOM     41  N   THR A   4      34.405  44.518   1.653  1.00 54.94      0001 N  
ATOM     42  CA  THR A   4      34.636  43.783   2.893  1.00 54.94      0001 C  
ATOM     43  C   THR A   4      35.285  44.619   3.989  1.00 54.94      0001 C  
ATOM     44  O   THR A   4      34.959  44.444   5.162  1.00 54.94      0001 O  
ATOM     45  CB  THR A   4      35.495  42.526   2.645  1.00 54.94      0001 C  
ATOM     46  CG2 THR A   4      34.786  41.539   1.731  1.00 54.94      0001 C  
ATOM     47  OG1 THR A   4      36.712  42.892   1.986  1.00 54.94      0001 O  
ATOM     48  H   THR A   4      34.920  44.256   0.823  1.00 54.94      0001 H  
ATOM     49  HA  THR A   4      33.669  43.457   3.277  1.00 54.94      0001 H  
ATOM     50  HB  THR A   4      35.716  42.044   3.597  1.00 54.94      0001 H  
ATOM     51  HG1 THR A   4      37.303  42.132   2.043  1.00 54.94      0001 H  
ATOM     52 1HG2 THR A   4      35.394  40.640   1.633  1.00 54.94      0001 H  
ATOM     53 2HG2 THR A   4      34.635  41.969   0.741  1.00 54.94      0001 H  
ATOM     54 3HG2 THR A   4      33.821  41.262   2.159  1.00 54.94      0001 H  
ATOM     55  N   ARG A   5      36.169  45.546   3.642  1.00 54.72      0001 N  
ATOM     56  CA  ARG A   5      36.853  46.340   4.669  1.00 54.72      0001 C  
ATOM     57  C   ARG A   5      35.942  47.428   5.199  1.00 54.72      0001 C  
ATOM     58  O   ARG A   5      35.932  47.704   6.399  1.00 54.72      0001 O  
ATOM     59  CB  ARG A   5      38.119  46.997   4.121  1.00 54.72      0001 C  
ATOM     60  CG  ARG A   5      39.167  46.008   3.619  1.00 54.72      0001 C  
ATOM     61  CD  ARG A   5      40.379  46.734   3.037  1.00 54.72      0001 C  
ATOM     62  NE  ARG A   5      39.997  47.617   1.925  1.00 54.72      0001 N  
ATOM     63  CZ  ARG A   5      39.753  47.269   0.671  1.00 54.72      0001 C  
ATOM     64  NH1 ARG A   5      39.777  46.041   0.225  1.00 54.72      0001 N1+
ATOM     65  NH2 ARG A   5      39.412  48.199  -0.169  1.00 54.72      0001 N  
ATOM     66  H   ARG A   5      36.385  45.696   2.664  1.00 54.72      0001 H  
ATOM     67  HA  ARG A   5      37.125  45.687   5.499  1.00 54.72      0001 H  
ATOM     68 1HB  ARG A   5      37.830  47.659   3.308  1.00 54.72      0001 H  
ATOM     69 2HB  ARG A   5      38.565  47.603   4.910  1.00 54.72      0001 H  
ATOM     70 1HG  ARG A   5      39.490  45.374   4.445  1.00 54.72      0001 H  
ATOM     71 2HG  ARG A   5      38.729  45.381   2.843  1.00 54.72      0001 H  
ATOM     72 1HD  ARG A   5      40.840  47.335   3.823  1.00 54.72      0001 H  
ATOM     73 2HD  ARG A   5      41.107  46.000   2.690  1.00 54.72      0001 H  
ATOM     74  HE  ARG A   5      39.895  48.603   2.141  1.00 54.72      0001 H  
ATOM     75 1HH1 ARG A   5      40.044  45.287   0.837  1.00 54.72      0001 H  
ATOM     76 2HH1 ARG A   5      39.539  45.864  -0.740  1.00 54.72      0001 H  
ATOM     77 1HH2 ARG A   5      39.382  49.158   0.137  1.00 54.72      0001 H  
ATOM     78 2HH2 ARG A   5      39.199  47.945  -1.123  1.00 54.72      0001 H  
ATOM     79  N   SER A   6      35.158  48.028   4.318  1.00 60.28      0001 N  
ATOM     80  CA  SER A   6      34.233  49.072   4.739  1.00 60.28      0001 C  
ATOM     81  C   SER A   6      33.153  48.448   5.611  1.00 60.28      0001 C  
ATOM     82  O   SER A   6      32.789  49.012   6.644  1.00 60.28      0001 O  
ATOM     83  CB  SER A   6      33.633  49.762   3.518  1.00 60.28      0001 C  
ATOM     84  OG  SER A   6      33.153  48.791   2.607  1.00 60.28      0001 O  
ATOM     85  H   SER A   6      35.199  47.780   3.337  1.00 60.28      0001 H  
ATOM     86  HA  SER A   6      34.770  49.811   5.336  1.00 60.28      0001 H  
ATOM     87 1HB  SER A   6      32.825  50.426   3.828  1.00 60.28      0001 H  
ATOM     88 2HB  SER A   6      34.410  50.347   3.025  1.00 60.28      0001 H  
ATOM     89  HG  SER A   6      32.758  49.244   1.850  1.00 60.28      0001 H  
ATOM     90  N   ASN A   7      32.697  47.250   5.265  1.00 65.25      0001 N  
ATOM     91  CA  ASN A   7      31.743  46.550   6.123  1.00 65.25      0001 C  
ATOM     92  C   ASN A   7      32.388  46.207   7.455  1.00 65.25      0001 C  
ATOM     93  O   ASN A   7      31.756  46.348   8.487  1.00 65.25      0001 O  
ATOM     94  CB  ASN A   7      31.241  45.244   5.501  1.00 65.25      0001 C  
ATOM     95  CG  ASN A   7      30.266  45.458   4.375  1.00 65.25      0001 C  
ATOM     96  ND2 ASN A   7      29.782  44.378   3.834  1.00 65.25      0001 N  
ATOM     97  OD1 ASN A   7      29.930  46.577   3.999  1.00 65.25      0001 O  
ATOM     98  H   ASN A   7      32.979  46.832   4.383  1.00 65.25      0001 H  
ATOM     99  HA  ASN A   7      30.895  47.206   6.321  1.00 65.25      0001 H  
ATOM    100 1HB  ASN A   7      32.086  44.661   5.139  1.00 65.25      0001 H  
ATOM    101 2HB  ASN A   7      30.732  44.671   6.274  1.00 65.25      0001 H  
ATOM    102 1HD2 ASN A   7      29.107  44.461   3.093  1.00 65.25      0001 H  
ATOM    103 2HD2 ASN A   7      30.069  43.474   4.180  1.00 65.25      0001 H  
ATOM    104  N   ALA A   8      33.645  45.784   7.458  1.00 70.81      0001 N  
ATOM    105  CA  ALA A   8      34.309  45.448   8.714  1.00 70.81      0001 C  
ATOM    106  C   ALA A   8      34.386  46.666   9.633  1.00 70.81      0001 C  
ATOM    107  O   ALA A   8      34.160  46.547  10.830  1.00 70.81      0001 O  
ATOM    108  CB  ALA A   8      35.702  44.882   8.449  1.00 70.81      0001 C  
ATOM    109  H   ALA A   8      34.148  45.665   6.588  1.00 70.81      0001 H  
ATOM    110  HA  ALA A   8      33.717  44.686   9.223  1.00 70.81      0001 H  
ATOM    111 1HB  ALA A   8      35.628  44.010   7.799  1.00 70.81      0001 H  
ATOM    112 2HB  ALA A   8      36.158  44.582   9.394  1.00 70.81      0001 H  
ATOM    113 3HB  ALA A   8      36.332  45.631   7.972  1.00 70.81      0001 H  
ATOM    114  N   ARG A   9      34.642  47.847   9.082  1.00 75.44      0001 N  
ATOM    115  CA  ARG A   9      34.675  49.061   9.902  1.00 75.44      0001 C  
ATOM    116  C   ARG A   9      33.311  49.315  10.528  1.00 75.44      0001 C  
ATOM    117  O   ARG A   9      33.221  49.631  11.712  1.00 75.44      0001 O  
ATOM    118  CB  ARG A   9      35.093  50.275   9.068  1.00 75.44      0001 C  
ATOM    119  CG  ARG A   9      35.361  51.522   9.913  1.00 75.44      0001 C  
ATOM    120  CD  ARG A   9      35.663  52.741   9.053  1.00 75.44      0001 C  
ATOM    121  NE  ARG A   9      34.478  53.155   8.287  1.00 75.44      0001 N  
ATOM    122  CZ  ARG A   9      33.513  53.967   8.695  1.00 75.44      0001 C  
ATOM    123  NH1 ARG A   9      33.477  54.559   9.858  1.00 75.44      0001 N1+
ATOM    124  NH2 ARG A   9      32.504  54.173   7.908  1.00 75.44      0001 N  
ATOM    125  H   ARG A   9      34.820  47.906   8.083  1.00 75.44      0001 H  
ATOM    126  HA  ARG A   9      35.391  48.917  10.712  1.00 75.44      0001 H  
ATOM    127 1HB  ARG A   9      35.998  50.028   8.513  1.00 75.44      0001 H  
ATOM    128 2HB  ARG A   9      34.301  50.492   8.352  1.00 75.44      0001 H  
ATOM    129 1HG  ARG A   9      34.489  51.740  10.527  1.00 75.44      0001 H  
ATOM    130 2HG  ARG A   9      36.209  51.327  10.568  1.00 75.44      0001 H  
ATOM    131 1HD  ARG A   9      35.989  53.561   9.694  1.00 75.44      0001 H  
ATOM    132 2HD  ARG A   9      36.472  52.495   8.363  1.00 75.44      0001 H  
ATOM    133  HE  ARG A   9      34.387  52.780   7.348  1.00 75.44      0001 H  
ATOM    134 1HH1 ARG A   9      34.218  54.416  10.530  1.00 75.44      0001 H  
ATOM    135 2HH1 ARG A   9      32.698  55.157  10.079  1.00 75.44      0001 H  
ATOM    136 1HH2 ARG A   9      32.444  53.657   7.043  1.00 75.44      0001 H  
ATOM    137 2HH2 ARG A   9      31.787  54.826   8.183  1.00 75.44      0001 H  
ATOM    138  N   LEU A  10      32.250  49.141   9.753  1.00 79.94      0001 N  
ATOM    139  CA  LEU A  10      30.899  49.341  10.275  1.00 79.94      0001 C  
ATOM    140  C   LEU A  10      30.595  48.338  11.375  1.00 79.94      0001 C  
ATOM    141  O   LEU A  10      30.066  48.710  12.417  1.00 79.94      0001 O  
ATOM    142  CB  LEU A  10      29.840  49.179   9.179  1.00 79.94      0001 C  
ATOM    143  CG  LEU A  10      29.813  50.205   8.040  1.00 79.94      0001 C  
ATOM    144  CD1 LEU A  10      28.819  49.762   6.974  1.00 79.94      0001 C  
ATOM    145  CD2 LEU A  10      29.468  51.606   8.537  1.00 79.94      0001 C  
ATOM    146  H   LEU A  10      32.373  48.870   8.784  1.00 79.94      0001 H  
ATOM    147  HA  LEU A  10      30.830  50.341  10.703  1.00 79.94      0001 H  
ATOM    148 1HB  LEU A  10      29.962  48.193   8.735  1.00 79.94      0001 H  
ATOM    149 2HB  LEU A  10      28.862  49.198   9.660  1.00 79.94      0001 H  
ATOM    150  HG  LEU A  10      30.797  50.240   7.587  1.00 79.94      0001 H  
ATOM    151 1HD1 LEU A  10      28.823  50.473   6.148  1.00 79.94      0001 H  
ATOM    152 2HD1 LEU A  10      27.815  49.702   7.393  1.00 79.94      0001 H  
ATOM    153 3HD1 LEU A  10      29.105  48.783   6.587  1.00 79.94      0001 H  
ATOM    154 1HD2 LEU A  10      29.396  52.287   7.690  1.00 79.94      0001 H  
ATOM    155 2HD2 LEU A  10      30.250  51.970   9.202  1.00 79.94      0001 H  
ATOM    156 3HD2 LEU A  10      28.518  51.595   9.071  1.00 79.94      0001 H  
ATOM    157  N   ILE A  11      30.934  47.077  11.155  1.00 82.25      0001 N  
ATOM    158  CA  ILE A  11      30.662  46.023  12.131  1.00 82.25      0001 C  
ATOM    159  C   ILE A  11      31.439  46.298  13.413  1.00 82.25      0001 C  
ATOM    160  O   ILE A  11      30.878  46.227  14.507  1.00 82.25      0001 O  
ATOM    161  CB  ILE A  11      31.022  44.619  11.555  1.00 82.25      0001 C  
ATOM    162  CG1 ILE A  11      30.092  44.293  10.370  1.00 82.25      0001 C  
ATOM    163  CG2 ILE A  11      30.898  43.511  12.632  1.00 82.25      0001 C  
ATOM    164  CD1 ILE A  11      30.580  43.174   9.438  1.00 82.25      0001 C  
ATOM    165  H   ILE A  11      31.367  46.822  10.269  1.00 82.25      0001 H  
ATOM    166  HA  ILE A  11      29.600  46.039  12.375  1.00 82.25      0001 H  
ATOM    167  HB  ILE A  11      32.053  44.646  11.202  1.00 82.25      0001 H  
ATOM    168 1HG1 ILE A  11      29.117  44.022  10.768  1.00 82.25      0001 H  
ATOM    169 2HG1 ILE A  11      29.952  45.183   9.762  1.00 82.25      0001 H  
ATOM    170 1HG2 ILE A  11      31.103  42.535  12.197  1.00 82.25      0001 H  
ATOM    171 2HG2 ILE A  11      29.893  43.505  13.058  1.00 82.25      0001 H  
ATOM    172 3HG2 ILE A  11      31.624  43.677  13.428  1.00 82.25      0001 H  
ATOM    173 1HD1 ILE A  11      29.876  43.061   8.613  1.00 82.25      0001 H  
ATOM    174 2HD1 ILE A  11      30.643  42.231   9.980  1.00 82.25      0001 H  
ATOM    175 3HD1 ILE A  11      31.561  43.428   9.036  1.00 82.25      0001 H  
ATOM    176  N   ARG A  12      32.709  46.662  13.306  1.00 80.69      0001 N  
ATOM    177  CA  ARG A  12      33.518  46.916  14.499  1.00 80.69      0001 C  
ATOM    178  C   ARG A  12      33.030  48.123  15.268  1.00 80.69      0001 C  
ATOM    179  O   ARG A  12      32.926  48.061  16.490  1.00 80.69      0001 O  
ATOM    180  CB  ARG A  12      34.982  47.131  14.128  1.00 80.69      0001 C  
ATOM    181  CG  ARG A  12      35.685  45.861  13.706  1.00 80.69      0001 C  
ATOM    182  CD  ARG A  12      37.118  46.164  13.364  1.00 80.69      0001 C  
ATOM    183  NE  ARG A  12      37.817  44.950  12.932  1.00 80.69      0001 N  
ATOM    184  CZ  ARG A  12      39.126  44.768  12.884  1.00 80.69      0001 C  
ATOM    185  NH1 ARG A  12      40.002  45.699  13.148  1.00 80.69      0001 N1+
ATOM    186  NH2 ARG A  12      39.564  43.586  12.570  1.00 80.69      0001 N  
ATOM    187  H   ARG A  12      33.137  46.742  12.385  1.00 80.69      0001 H  
ATOM    188  HA  ARG A  12      33.445  46.057  15.169  1.00 80.69      0001 H  
ATOM    189 1HB  ARG A  12      35.036  47.854  13.314  1.00 80.69      0001 H  
ATOM    190 2HB  ARG A  12      35.504  47.541  14.993  1.00 80.69      0001 H  
ATOM    191 1HG  ARG A  12      35.654  45.138  14.520  1.00 80.69      0001 H  
ATOM    192 2HG  ARG A  12      35.191  45.436  12.835  1.00 80.69      0001 H  
ATOM    193 1HD  ARG A  12      37.151  46.909  12.568  1.00 80.69      0001 H  
ATOM    194 2HD  ARG A  12      37.609  46.566  14.252  1.00 80.69      0001 H  
ATOM    195  HE  ARG A  12      37.237  44.161  12.664  1.00 80.69      0001 H  
ATOM    196 1HH1 ARG A  12      39.690  46.637  13.351  1.00 80.69      0001 H  
ATOM    197 2HH1 ARG A  12      40.986  45.468  13.153  1.00 80.69      0001 H  
ATOM    198 1HH2 ARG A  12      38.910  42.858  12.335  1.00 80.69      0001 H  
ATOM    199 2HH2 ARG A  12      40.556  43.406  12.574  1.00 80.69      0001 H  
ATOM    200  N   PHE A  13      32.687  49.197  14.577  1.00 81.44      0001 N  
ATOM    201  CA  PHE A  13      32.156  50.367  15.266  1.00 81.44      0001 C  
ATOM    202  C   PHE A  13      30.796  50.064  15.884  1.00 81.44      0001 C  
ATOM    203  O   PHE A  13      30.497  50.518  16.982  1.00 81.44      0001 O  
ATOM    204  CB  PHE A  13      32.045  51.567  14.330  1.00 81.44      0001 C  
ATOM    205  CG  PHE A  13      31.559  52.805  15.028  1.00 81.44      0001 C  
ATOM    206  CD1 PHE A  13      32.380  53.462  15.963  1.00 81.44      0001 C  
ATOM    207  CD2 PHE A  13      30.260  53.290  14.798  1.00 81.44      0001 C  
ATOM    208  CE1 PHE A  13      31.906  54.591  16.675  1.00 81.44      0001 C  
ATOM    209  CE2 PHE A  13      29.779  54.425  15.493  1.00 81.44      0001 C  
ATOM    210  CZ  PHE A  13      30.601  55.072  16.435  1.00 81.44      0001 C  
ATOM    211  H   PHE A  13      32.800  49.218  13.568  1.00 81.44      0001 H  
ATOM    212  HA  PHE A  13      32.835  50.630  16.077  1.00 81.44      0001 H  
ATOM    213 1HB  PHE A  13      33.028  51.766  13.904  1.00 81.44      0001 H  
ATOM    214 2HB  PHE A  13      31.358  51.326  13.519  1.00 81.44      0001 H  
ATOM    215  HD1 PHE A  13      33.375  53.089  16.162  1.00 81.44      0001 H  
ATOM    216  HD2 PHE A  13      29.615  52.788  14.093  1.00 81.44      0001 H  
ATOM    217  HE1 PHE A  13      32.535  55.076  17.408  1.00 81.44      0001 H  
ATOM    218  HE2 PHE A  13      28.779  54.789  15.312  1.00 81.44      0001 H  
ATOM    219  HZ  PHE A  13      30.228  55.927  16.978  1.00 81.44      0001 H  
ATOM    220  N   GLY A  14      29.992  49.251  15.217  1.00 86.31      0001 N  
ATOM    221  CA  GLY A  14      28.713  48.851  15.774  1.00 86.31      0001 C  
ATOM    222  C   GLY A  14      28.883  48.066  17.058  1.00 86.31      0001 C  
ATOM    223  O   GLY A  14      28.226  48.377  18.048  1.00 86.31      0001 O  
ATOM    224  H   GLY A  14      30.260  48.901  14.301  1.00 86.31      0001 H  
ATOM    225 1HA  GLY A  14      28.130  49.746  15.991  1.00 86.31      0001 H  
ATOM    226 2HA  GLY A  14      28.172  48.241  15.051  1.00 86.31      0001 H  
ATOM    227  N   ILE A  15      29.807  47.113  17.077  1.00 87.69      0001 N  
ATOM    228  CA  ILE A  15      30.096  46.329  18.283  1.00 87.69      0001 C  
ATOM    229  C   ILE A  15      30.602  47.273  19.368  1.00 87.69      0001 C  
ATOM    230  O   ILE A  15      30.144  47.199  20.501  1.00 87.69      0001 O  
ATOM    231  CB  ILE A  15      31.152  45.207  18.004  1.00 87.69      0001 C  
ATOM    232  CG1 ILE A  15      30.549  44.132  17.078  1.00 87.69      0001 C  
ATOM    233  CG2 ILE A  15      31.658  44.537  19.314  1.00 87.69      0001 C  
ATOM    234  CD1 ILE A  15      31.566  43.179  16.433  1.00 87.69      0001 C  
ATOM    235  H   ILE A  15      30.334  46.916  16.231  1.00 87.69      0001 H  
ATOM    236  HA  ILE A  15      29.174  45.873  18.642  1.00 87.69      0001 H  
ATOM    237  HB  ILE A  15      32.006  45.662  17.503  1.00 87.69      0001 H  
ATOM    238 1HG1 ILE A  15      29.834  43.542  17.652  1.00 87.69      0001 H  
ATOM    239 2HG1 ILE A  15      30.001  44.620  16.277  1.00 87.69      0001 H  
ATOM    240 1HG2 ILE A  15      32.415  43.787  19.085  1.00 87.69      0001 H  
ATOM    241 2HG2 ILE A  15      30.834  44.056  19.840  1.00 87.69      0001 H  
ATOM    242 3HG2 ILE A  15      32.122  45.277  19.968  1.00 87.69      0001 H  
ATOM    243 1HD1 ILE A  15      31.045  42.510  15.748  1.00 87.69      0001 H  
ATOM    244 2HD1 ILE A  15      32.062  42.579  17.196  1.00 87.69      0001 H  
ATOM    245 3HD1 ILE A  15      32.311  43.750  15.878  1.00 87.69      0001 H  
ATOM    246  N   PHE A  16      31.500  48.184  19.025  1.00 84.31      0001 N  
ATOM    247  CA  PHE A  16      32.058  49.127  19.994  1.00 84.31      0001 C  
ATOM    248  C   PHE A  16      30.975  50.002  20.622  1.00 84.31      0001 C  
ATOM    249  O   PHE A  16      30.929  50.166  21.841  1.00 84.31      0001 O  
ATOM    250  CB  PHE A  16      33.104  49.995  19.290  1.00 84.31      0001 C  
ATOM    251  CG  PHE A  16      33.679  51.075  20.156  1.00 84.31      0001 C  
ATOM    252  CD1 PHE A  16      34.552  50.764  21.212  1.00 84.31      0001 C  
ATOM    253  CD2 PHE A  16      33.352  52.421  19.908  1.00 84.31      0001 C  
ATOM    254  CE1 PHE A  16      35.084  51.788  22.033  1.00 84.31      0001 C  
ATOM    255  CE2 PHE A  16      33.899  53.456  20.701  1.00 84.31      0001 C  
ATOM    256  CZ  PHE A  16      34.759  53.137  21.775  1.00 84.31      0001 C  
ATOM    257  H   PHE A  16      31.829  48.226  18.066  1.00 84.31      0001 H  
ATOM    258  HA  PHE A  16      32.539  48.573  20.800  1.00 84.31      0001 H  
ATOM    259 1HB  PHE A  16      33.910  49.353  18.935  1.00 84.31      0001 H  
ATOM    260 2HB  PHE A  16      32.645  50.472  18.427  1.00 84.31      0001 H  
ATOM    261  HD1 PHE A  16      34.819  49.734  21.406  1.00 84.31      0001 H  
ATOM    262  HD2 PHE A  16      32.681  52.672  19.097  1.00 84.31      0001 H  
ATOM    263  HE1 PHE A  16      35.745  51.539  22.850  1.00 84.31      0001 H  
ATOM    264  HE2 PHE A  16      33.652  54.486  20.493  1.00 84.31      0001 H  
ATOM    265  HZ  PHE A  16      35.164  53.922  22.398  1.00 84.31      0001 H  
ATOM    266  N   ALA A  17      30.064  50.511  19.807  1.00 86.56      0001 N  
ATOM    267  CA  ALA A  17      28.958  51.316  20.305  1.00 86.56      0001 C  
ATOM    268  C   ALA A  17      28.062  50.505  21.249  1.00 86.56      0001 C  
ATOM    269  O   ALA A  17      27.673  50.999  22.305  1.00 86.56      0001 O  
ATOM    270  CB  ALA A  17      28.155  51.866  19.122  1.00 86.56      0001 C  
ATOM    271  H   ALA A  17      30.139  50.351  18.805  1.00 86.56      0001 H  
ATOM    272  HA  ALA A  17      29.367  52.154  20.872  1.00 86.56      0001 H  
ATOM    273 1HB  ALA A  17      28.784  52.527  18.525  1.00 86.56      0001 H  
ATOM    274 2HB  ALA A  17      27.295  52.425  19.491  1.00 86.56      0001 H  
ATOM    275 3HB  ALA A  17      27.804  51.047  18.495  1.00 86.56      0001 H  
ATOM    276  N   LEU A  18      27.766  49.260  20.900  1.00 87.62      0001 N  
ATOM    277  CA  LEU A  18      26.942  48.395  21.750  1.00 87.62      0001 C  
ATOM    278  C   LEU A  18      27.627  48.058  23.071  1.00 87.62      0001 C  
ATOM    279  O   LEU A  18      26.967  47.960  24.114  1.00 87.62      0001 O  
ATOM    280  CB  LEU A  18      26.626  47.082  21.031  1.00 87.62      0001 C  
ATOM    281  CG  LEU A  18      25.714  47.104  19.799  1.00 87.62      0001 C  
ATOM    282  CD1 LEU A  18      25.734  45.741  19.122  1.00 87.62      0001 C  
ATOM    283  CD2 LEU A  18      24.291  47.503  20.137  1.00 87.62      0001 C  
ATOM    284  H   LEU A  18      28.109  48.895  20.015  1.00 87.62      0001 H  
ATOM    285  HA  LEU A  18      26.008  48.906  21.981  1.00 87.62      0001 H  
ATOM    286 1HB  LEU A  18      27.573  46.640  20.731  1.00 87.62      0001 H  
ATOM    287 2HB  LEU A  18      26.166  46.415  21.757  1.00 87.62      0001 H  
ATOM    288  HG  LEU A  18      26.102  47.829  19.098  1.00 87.62      0001 H  
ATOM    289 1HD1 LEU A  18      25.097  45.760  18.237  1.00 87.62      0001 H  
ATOM    290 2HD1 LEU A  18      25.375  44.971  19.805  1.00 87.62      0001 H  
ATOM    291 3HD1 LEU A  18      26.748  45.498  18.809  1.00 87.62      0001 H  
ATOM    292 1HD2 LEU A  18      23.684  47.489  19.233  1.00 87.62      0001 H  
ATOM    293 2HD2 LEU A  18      24.271  48.514  20.544  1.00 87.62      0001 H  
ATOM    294 3HD2 LEU A  18      23.868  46.813  20.862  1.00 87.62      0001 H  
ATOM    295  N   VAL A  19      28.944  47.907  23.053  1.00 89.00      0001 N  
ATOM    296  CA  VAL A  19      29.707  47.690  24.283  1.00 89.00      0001 C  
ATOM    297  C   VAL A  19      29.589  48.931  25.155  1.00 89.00      0001 C  
ATOM    298  O   VAL A  19      29.308  48.810  26.345  1.00 89.00      0001 O  
ATOM    299  CB  VAL A  19      31.204  47.352  24.006  1.00 89.00      0001 C  
ATOM    300  CG1 VAL A  19      32.032  47.362  25.296  1.00 89.00      0001 C  
ATOM    301  CG2 VAL A  19      31.328  45.969  23.354  1.00 89.00      0001 C  
ATOM    302  H   VAL A  19      29.441  47.946  22.166  1.00 89.00      0001 H  
ATOM    303  HA  VAL A  19      29.266  46.859  24.831  1.00 89.00      0001 H  
ATOM    304  HB  VAL A  19      31.617  48.099  23.331  1.00 89.00      0001 H  
ATOM    305 1HG1 VAL A  19      33.042  47.007  25.093  1.00 89.00      0001 H  
ATOM    306 2HG1 VAL A  19      31.571  46.717  26.042  1.00 89.00      0001 H  
ATOM    307 3HG1 VAL A  19      32.101  48.378  25.684  1.00 89.00      0001 H  
ATOM    308 1HG2 VAL A  19      32.368  45.775  23.092  1.00 89.00      0001 H  
ATOM    309 2HG2 VAL A  19      30.735  45.922  22.448  1.00 89.00      0001 H  
ATOM    310 3HG2 VAL A  19      30.976  45.195  24.037  1.00 89.00      0001 H  
ATOM    311  N   LEU A  20      29.734  50.122  24.589  1.00 85.38      0001 N  
ATOM    312  CA  LEU A  20      29.612  51.343  25.388  1.00 85.38      0001 C  
ATOM    313  C   LEU A  20      28.212  51.491  25.980  1.00 85.38      0001 C  
ATOM    314  O   LEU A  20      28.077  51.844  27.152  1.00 85.38      0001 O  
ATOM    315  CB  LEU A  20      29.932  52.588  24.554  1.00 85.38      0001 C  
ATOM    316  CG  LEU A  20      31.366  52.829  24.060  1.00 85.38      0001 C  
ATOM    317  CD1 LEU A  20      31.355  54.078  23.185  1.00 85.38      0001 C  
ATOM    318  CD2 LEU A  20      32.368  53.007  25.200  1.00 85.38      0001 C  
ATOM    319  H   LEU A  20      29.949  50.191  23.597  1.00 85.38      0001 H  
ATOM    320  HA  LEU A  20      30.313  51.288  26.221  1.00 85.38      0001 H  
ATOM    321 1HB  LEU A  20      29.279  52.580  23.684  1.00 85.38      0001 H  
ATOM    322 2HB  LEU A  20      29.655  53.453  25.155  1.00 85.38      0001 H  
ATOM    323  HG  LEU A  20      31.683  51.984  23.455  1.00 85.38      0001 H  
ATOM    324 1HD1 LEU A  20      32.361  54.281  22.824  1.00 85.38      0001 H  
ATOM    325 2HD1 LEU A  20      31.014  54.938  23.762  1.00 85.38      0001 H  
ATOM    326 3HD1 LEU A  20      30.697  53.926  22.330  1.00 85.38      0001 H  
ATOM    327 1HD2 LEU A  20      33.355  53.226  24.792  1.00 85.38      0001 H  
ATOM    328 2HD2 LEU A  20      32.434  52.092  25.788  1.00 85.38      0001 H  
ATOM    329 3HD2 LEU A  20      32.060  53.827  25.851  1.00 85.38      0001 H  
ATOM    330  N   ILE A  21      27.181  51.169  25.209  1.00 84.62      0001 N  
ATOM    331  CA  ILE A  21      25.799  51.216  25.703  1.00 84.62      0001 C  
ATOM    332  C   ILE A  21      25.645  50.238  26.864  1.00 84.62      0001 C  
ATOM    333  O   ILE A  21      25.091  50.592  27.904  1.00 84.62      0001 O  
ATOM    334  CB  ILE A  21      24.772  50.878  24.574  1.00 84.62      0001 C  
ATOM    335  CG1 ILE A  21      24.766  52.006  23.526  1.00 84.62      0001 C  
ATOM    336  CG2 ILE A  21      23.338  50.678  25.137  1.00 84.62      0001 C  
ATOM    337  CD1 ILE A  21      24.137  51.649  22.172  1.00 84.62      0001 C  
ATOM    338  H   ILE A  21      27.349  50.892  24.246  1.00 84.62      0001 H  
ATOM    339  HA  ILE A  21      25.588  52.216  26.082  1.00 84.62      0001 H  
ATOM    340  HB  ILE A  21      25.083  49.951  24.093  1.00 84.62      0001 H  
ATOM    341 1HG1 ILE A  21      24.240  52.864  23.943  1.00 84.62      0001 H  
ATOM    342 2HG1 ILE A  21      25.788  52.316  23.340  1.00 84.62      0001 H  
ATOM    343 1HG2 ILE A  21      22.630  50.493  24.328  1.00 84.62      0001 H  
ATOM    344 2HG2 ILE A  21      23.020  51.555  25.703  1.00 84.62      0001 H  
ATOM    345 3HG2 ILE A  21      23.308  49.808  25.795  1.00 84.62      0001 H  
ATOM    346 1HD1 ILE A  21      24.222  52.505  21.502  1.00 84.62      0001 H  
ATOM    347 2HD1 ILE A  21      23.082  51.400  22.290  1.00 84.62      0001 H  
ATOM    348 3HD1 ILE A  21      24.662  50.802  21.731  1.00 84.62      0001 H  
ATOM    349  N   GLY A  22      26.172  49.030  26.723  1.00 80.38      0001 N  
ATOM    350  CA  GLY A  22      26.062  48.046  27.789  1.00 80.38      0001 C  
ATOM    351  C   GLY A  22      26.819  48.445  29.038  1.00 80.38      0001 C  
ATOM    352  O   GLY A  22      26.329  48.258  30.144  1.00 80.38      0001 O  
ATOM    353  H   GLY A  22      26.649  48.785  25.861  1.00 80.38      0001 H  
ATOM    354 1HA  GLY A  22      25.010  47.926  28.048  1.00 80.38      0001 H  
ATOM    355 2HA  GLY A  22      26.446  47.090  27.440  1.00 80.38      0001 H  
ATOM    356  N   CYS A  23      27.985  49.054  28.889  1.00 78.19      0001 N  
ATOM    357  CA  CYS A  23      28.748  49.495  30.053  1.00 78.19      0001 C  
ATOM    358  C   CYS A  23      27.995  50.617  30.761  1.00 78.19      0001 C  
ATOM    359  O   CYS A  23      27.890  50.628  31.983  1.00 78.19      0001 O  
ATOM    360  CB  CYS A  23      30.137  49.980  29.631  1.00 78.19      0001 C  
ATOM    361  SG  CYS A  23      31.153  48.682  28.877  1.00 78.19      0001 S  
ATOM    362  H   CYS A  23      28.352  49.222  27.957  1.00 78.19      0001 H  
ATOM    363  HA  CYS A  23      28.851  48.663  30.752  1.00 78.19      0001 H  
ATOM    364 1HB  CYS A  23      30.026  50.801  28.921  1.00 78.19      0001 H  
ATOM    365 2HB  CYS A  23      30.651  50.361  30.514  1.00 78.19      0001 H  
ATOM    366  HG  CYS A  23      30.384  48.518  27.789  1.00 78.19      0001 H  
ATOM    367  N   GLY A  24      27.403  51.521  29.993  1.00 74.75      0001 N  
ATOM    368  CA  GLY A  24      26.624  52.597  30.582  1.00 74.75      0001 C  
ATOM    369  C   GLY A  24      25.385  52.075  31.282  1.00 74.75      0001 C  
ATOM    370  O   GLY A  24      25.004  52.576  32.332  1.00 74.75      0001 O  
ATOM    371  H   GLY A  24      27.495  51.473  28.982  1.00 74.75      0001 H  
ATOM    372 1HA  GLY A  24      27.237  53.122  31.313  1.00 74.75      0001 H  
ATOM    373 2HA  GLY A  24      26.327  53.293  29.800  1.00 74.75      0001 H  
ATOM    374  N   TYR A  25      24.771  51.031  30.746  1.00 72.31      0001 N  
ATOM    375  CA  TYR A  25      23.617  50.408  31.387  1.00 72.31      0001 C  
ATOM    376  C   TYR A  25      23.997  49.835  32.751  1.00 72.31      0001 C  
ATOM    377  O   TYR A  25      23.327  50.078  33.750  1.00 72.31      0001 O  
ATOM    378  CB  TYR A  25      23.075  49.291  30.493  1.00 72.31      0001 C  
ATOM    379  CG  TYR A  25      21.899  48.572  31.101  1.00 72.31      0001 C  
ATOM    380  CD1 TYR A  25      20.593  49.063  30.927  1.00 72.31      0001 C  
ATOM    381  CD2 TYR A  25      22.086  47.403  31.871  1.00 72.31      0001 C  
ATOM    382  CE1 TYR A  25      19.491  48.398  31.509  1.00 72.31      0001 C  
ATOM    383  CE2 TYR A  25      20.982  46.747  32.467  1.00 72.31      0001 C  
ATOM    384  CZ  TYR A  25      19.696  47.244  32.267  1.00 72.31      0001 C  
ATOM    385  OH  TYR A  25      18.635  46.598  32.847  1.00 72.31      0001 O  
ATOM    386  H   TYR A  25      25.108  50.645  29.871  1.00 72.31      0001 H  
ATOM    387  HA  TYR A  25      22.835  51.152  31.537  1.00 72.31      0001 H  
ATOM    388 1HB  TYR A  25      22.779  49.716  29.534  1.00 72.31      0001 H  
ATOM    389 2HB  TYR A  25      23.860  48.561  30.317  1.00 72.31      0001 H  
ATOM    390  HD1 TYR A  25      20.425  49.955  30.338  1.00 72.31      0001 H  
ATOM    391  HD2 TYR A  25      23.080  47.008  32.023  1.00 72.31      0001 H  
ATOM    392  HE1 TYR A  25      18.495  48.783  31.366  1.00 72.31      0001 H  
ATOM    393  HE2 TYR A  25      21.132  45.872  33.079  1.00 72.31      0001 H  
ATOM    394  HH  TYR A  25      17.811  47.092  32.743  1.00 72.31      0001 H  
ATOM    395  N   ILE A  26      25.103  49.109  32.808  1.00 68.94      0001 N  
ATOM    396  CA  ILE A  26      25.552  48.489  34.056  1.00 68.94      0001 C  
ATOM    397  C   ILE A  26      25.926  49.569  35.075  1.00 68.94      0001 C  
ATOM    398  O   ILE A  26      25.599  49.458  36.256  1.00 68.94      0001 O  
ATOM    399  CB  ILE A  26      26.744  47.526  33.785  1.00 68.94      0001 C  
ATOM    400  CG1 ILE A  26      26.304  46.388  32.841  1.00 68.94      0001 C  
ATOM    401  CG2 ILE A  26      27.286  46.907  35.092  1.00 68.94      0001 C  
ATOM    402  CD1 ILE A  26      27.452  45.660  32.139  1.00 68.94      0001 C  
ATOM    403  H   ILE A  26      25.642  48.950  31.961  1.00 68.94      0001 H  
ATOM    404  HA  ILE A  26      24.730  47.909  34.475  1.00 68.94      0001 H  
ATOM    405  HB  ILE A  26      27.539  48.096  33.304  1.00 68.94      0001 H  
ATOM    406 1HG1 ILE A  26      25.724  45.667  33.415  1.00 68.94      0001 H  
ATOM    407 2HG1 ILE A  26      25.652  46.784  32.068  1.00 68.94      0001 H  
ATOM    408 1HG2 ILE A  26      28.087  46.204  34.878  1.00 68.94      0001 H  
ATOM    409 2HG2 ILE A  26      26.488  46.384  35.623  1.00 68.94      0001 H  
ATOM    410 3HG2 ILE A  26      27.690  47.689  35.734  1.00 68.94      0001 H  
ATOM    411 1HD1 ILE A  26      27.044  44.961  31.412  1.00 68.94      0001 H  
ATOM    412 2HD1 ILE A  26      28.048  45.107  32.864  1.00 68.94      0001 H  
ATOM    413 3HD1 ILE A  26      28.086  46.380  31.619  1.00 68.94      0001 H  
ATOM    414  N   LEU A  27      26.560  50.646  34.630  1.00 64.25      0001 N  
ATOM    415  CA  LEU A  27      26.899  51.756  35.524  1.00 64.25      0001 C  
ATOM    416  C   LEU A  27      25.670  52.502  36.043  1.00 64.25      0001 C  
ATOM    417  O   LEU A  27      25.632  52.915  37.204  1.00 64.25      0001 O  
ATOM    418  CB  LEU A  27      27.797  52.758  34.794  1.00 64.25      0001 C  
ATOM    419  CG  LEU A  27      29.244  52.329  34.504  1.00 64.25      0001 C  
ATOM    420  CD1 LEU A  27      29.876  53.311  33.525  1.00 64.25      0001 C  
ATOM    421  CD2 LEU A  27      30.093  52.237  35.771  1.00 64.25      0001 C  
ATOM    422  H   LEU A  27      26.828  50.699  33.652  1.00 64.25      0001 H  
ATOM    423  HA  LEU A  27      27.433  51.363  36.389  1.00 64.25      0001 H  
ATOM    424 1HB  LEU A  27      27.318  53.004  33.847  1.00 64.25      0001 H  
ATOM    425 2HB  LEU A  27      27.839  53.670  35.388  1.00 64.25      0001 H  
ATOM    426  HG  LEU A  27      29.233  51.348  34.036  1.00 64.25      0001 H  
ATOM    427 1HD1 LEU A  27      30.894  53.001  33.297  1.00 64.25      0001 H  
ATOM    428 2HD1 LEU A  27      29.895  54.313  33.955  1.00 64.25      0001 H  
ATOM    429 3HD1 LEU A  27      29.304  53.327  32.597  1.00 64.25      0001 H  
ATOM    430 1HD2 LEU A  27      31.126  52.002  35.516  1.00 64.25      0001 H  
ATOM    431 2HD2 LEU A  27      29.710  51.450  36.418  1.00 64.25      0001 H  
ATOM    432 3HD2 LEU A  27      30.069  53.184  36.311  1.00 64.25      0001 H  
ATOM    433  N   THR A  28      24.660  52.698  35.208  1.00 60.94      0001 N  
ATOM    434  CA  THR A  28      23.439  53.395  35.631  1.00 60.94      0001 C  
ATOM    435  C   THR A  28      22.537  52.488  36.458  1.00 60.94      0001 C  
ATOM    436  O   THR A  28      21.690  52.961  37.218  1.00 60.94      0001 O  
ATOM    437  CB  THR A  28      22.639  53.947  34.437  1.00 60.94      0001 C  
ATOM    438  CG2 THR A  28      23.377  55.070  33.744  1.00 60.94      0001 C  
ATOM    439  OG1 THR A  28      22.435  52.916  33.471  1.00 60.94      0001 O  
ATOM    440  H   THR A  28      24.732  52.375  34.247  1.00 60.94      0001 H  
ATOM    441  HA  THR A  28      23.710  54.237  36.265  1.00 60.94      0001 H  
ATOM    442  HB  THR A  28      21.676  54.321  34.788  1.00 60.94      0001 H  
ATOM    443  HG1 THR A  28      23.257  52.816  32.975  1.00 60.94      0001 H  
ATOM    444 1HG2 THR A  28      22.848  55.334  32.829  1.00 60.94      0001 H  
ATOM    445 2HG2 THR A  28      24.394  54.775  33.490  1.00 60.94      0001 H  
ATOM    446 3HG2 THR A  28      23.407  55.940  34.398  1.00 60.94      0001 H  
ATOM    447  N   ARG A  29      22.776  51.188  36.399  1.00 43.09      0001 N  
ATOM    448  CA  ARG A  29      22.180  50.232  37.331  1.00 43.09      0001 C  
ATOM    449  C   ARG A  29      23.271  49.650  38.213  1.00 43.09      0001 C  
ATOM    450  O   ARG A  29      23.490  48.435  38.229  1.00 43.09      0001 O  
ATOM    451  CB  ARG A  29      21.425  49.133  36.587  1.00 43.09      0001 C  
ATOM    452  CG  ARG A  29      20.223  49.649  35.806  1.00 43.09      0001 C  
ATOM    453  CD  ARG A  29      19.327  48.495  35.410  1.00 43.09      0001 C  
ATOM    454  NE  ARG A  29      18.709  47.859  36.583  1.00 43.09      0001 N  
ATOM    455  CZ  ARG A  29      18.335  46.591  36.689  1.00 43.09      0001 C  
ATOM    456  NH1 ARG A  29      18.382  45.728  35.706  1.00 43.09      0001 N1+
ATOM    457  NH2 ARG A  29      17.959  46.158  37.855  1.00 43.09      0001 N  
ATOM    458  H   ARG A  29      23.413  50.833  35.689  1.00 43.09      0001 H  
ATOM    459  HA  ARG A  29      21.476  50.741  37.987  1.00 43.09      0001 H  
ATOM    460 1HB  ARG A  29      22.103  48.621  35.903  1.00 43.09      0001 H  
ATOM    461 2HB  ARG A  29      21.079  48.416  37.330  1.00 43.09      0001 H  
ATOM    462 1HG  ARG A  29      19.655  50.338  36.429  1.00 43.09      0001 H  
ATOM    463 2HG  ARG A  29      20.565  50.172  34.913  1.00 43.09      0001 H  
ATOM    464 1HD  ARG A  29      18.547  48.857  34.740  1.00 43.09      0001 H  
ATOM    465 2HD  ARG A  29      19.936  47.761  34.885  1.00 43.09      0001 H  
ATOM    466  HE  ARG A  29      18.586  48.446  37.398  1.00 43.09      0001 H  
ATOM    467 1HH1 ARG A  29      18.677  46.031  34.792  1.00 43.09      0001 H  
ATOM    468 2HH1 ARG A  29      18.111  44.767  35.859  1.00 43.09      0001 H  
ATOM    469 1HH2 ARG A  29      17.920  46.784  38.644  1.00 43.09      0001 H  
ATOM    470 2HH2 ARG A  29      17.730  45.186  37.986  1.00 43.09      0001 H  
ATOM    471  N   GLY A  30      23.948  50.544  38.926  1.00 42.84      0001 N  
ATOM    472  CA  GLY A  30      25.018  50.156  39.833  1.00 42.84      0001 C  
ATOM    473  C   GLY A  30      24.532  49.094  40.798  1.00 42.84      0001 C  
ATOM    474  O   GLY A  30      23.360  49.118  41.199  1.00 42.84      0001 O  
ATOM    475  H   GLY A  30      23.708  51.518  38.847  1.00 42.84      0001 H  
ATOM    476 1HA  GLY A  30      25.838  49.744  39.249  1.00 42.84      0001 H  
ATOM    477 2HA  GLY A  30      25.382  51.023  40.385  1.00 42.84      0001 H  
ATOM    478  N   SER A  31      25.387  48.123  41.086  1.00 40.94      0001 N  
ATOM    479  CA  SER A  31      24.949  46.796  41.520  1.00 40.94      0001 C  
ATOM    480  C   SER A  31      24.161  46.819  42.819  1.00 40.94      0001 C  
ATOM    481  O   SER A  31      24.661  47.227  43.870  1.00 40.94      0001 O  
ATOM    482  CB  SER A  31      26.153  45.861  41.667  1.00 40.94      0001 C  
ATOM    483  OG  SER A  31      25.745  44.528  41.932  1.00 40.94      0001 O  
ATOM    484  H   SER A  31      26.379  48.274  40.922  1.00 40.94      0001 H  
ATOM    485  HA  SER A  31      24.299  46.395  40.744  1.00 40.94      0001 H  
ATOM    486 1HB  SER A  31      26.722  45.876  40.738  1.00 40.94      0001 H  
ATOM    487 2HB  SER A  31      26.790  46.215  42.478  1.00 40.94      0001 H  
ATOM    488  HG  SER A  31      26.505  43.946  41.779  1.00 40.94      0001 H  
ATOM    489  N   SER A  32      22.908  46.401  42.734  1.00 36.16      0001 N  
ATOM    490  CA  SER A  32      22.034  46.372  43.899  1.00 36.16      0001 C  
ATOM    491  C   SER A  32      22.312  45.106  44.703  1.00 36.16      0001 C  
ATOM    492  O   SER A  32      21.784  44.032  44.404  1.00 36.16      0001 O  
ATOM    493  CB  SER A  32      20.569  46.450  43.468  1.00 36.16      0001 C  
ATOM    494  OG  SER A  32      19.729  46.628  44.594  1.00 36.16      0001 O  
ATOM    495  H   SER A  32      22.540  46.112  41.836  1.00 36.16      0001 H  
ATOM    496  HA  SER A  32      22.254  47.239  44.521  1.00 36.16      0001 H  
ATOM    497 1HB  SER A  32      20.447  47.306  42.803  1.00 36.16      0001 H  
ATOM    498 2HB  SER A  32      20.290  45.542  42.933  1.00 36.16      0001 H  
ATOM    499  HG  SER A  32      18.888  47.002  44.287  1.00 36.16      0001 H  
ATOM    500  N   PHE A  33      23.186  45.225  45.692  1.00 37.81      0001 N  
ATOM    501  CA  PHE A  33      23.544  44.105  46.558  1.00 37.81      0001 C  
ATOM    502  C   PHE A  33      22.306  43.670  47.336  1.00 37.81      0001 C  
ATOM    503  O   PHE A  33      21.513  44.511  47.749  1.00 37.81      0001 O  
ATOM    504  CB  PHE A  33      24.642  44.527  47.538  1.00 37.81      0001 C  
ATOM    505  CG  PHE A  33      24.950  43.486  48.579  1.00 37.81      0001 C  
ATOM    506  CD1 PHE A  33      25.747  42.374  48.268  1.00 37.81      0001 C  
ATOM    507  CD2 PHE A  33      24.395  43.587  49.866  1.00 37.81      0001 C  
ATOM    508  CE1 PHE A  33      25.941  41.334  49.206  1.00 37.81      0001 C  
ATOM    509  CE2 PHE A  33      24.600  42.566  50.824  1.00 37.81      0001 C  
ATOM    510  CZ  PHE A  33      25.346  41.422  50.482  1.00 37.81      0001 C  
ATOM    511  H   PHE A  33      23.598  46.133  45.875  1.00 37.81      0001 H  
ATOM    512  HA  PHE A  33      23.894  43.267  45.956  1.00 37.81      0001 H  
ATOM    513 1HB  PHE A  33      25.548  44.759  46.978  1.00 37.81      0001 H  
ATOM    514 2HB  PHE A  33      24.314  45.427  48.053  1.00 37.81      0001 H  
ATOM    515  HD1 PHE A  33      26.207  42.301  47.296  1.00 37.81      0001 H  
ATOM    516  HD2 PHE A  33      23.791  44.445  50.125  1.00 37.81      0001 H  
ATOM    517  HE1 PHE A  33      26.534  40.470  48.943  1.00 37.81      0001 H  
ATOM    518  HE2 PHE A  33      24.181  42.659  51.814  1.00 37.81      0001 H  
ATOM    519  HZ  PHE A  33      25.470  40.620  51.195  1.00 37.81      0001 H  
ATOM    520  N   GLN A  34      22.144  42.371  47.544  1.00 28.08      0001 N  
ATOM    521  CA  GLN A  34      20.992  41.837  48.269  1.00 28.08      0001 C  
ATOM    522  C   GLN A  34      21.408  41.007  49.487  1.00 28.08      0001 C  
ATOM    523  O   GLN A  34      21.889  39.877  49.328  1.00 28.08      0001 O  
ATOM    524  CB  GLN A  34      20.164  40.967  47.322  1.00 28.08      0001 C  
ATOM    525  CG  GLN A  34      19.621  41.700  46.102  1.00 28.08      0001 C  
ATOM    526  CD  GLN A  34      18.740  42.879  46.452  1.00 28.08      0001 C  
ATOM    527  NE2 GLN A  34      18.984  43.990  45.823  1.00 28.08      0001 N  
ATOM    528  OE1 GLN A  34      17.835  42.791  47.277  1.00 28.08      0001 O  
ATOM    529  H   GLN A  34      22.831  41.719  47.178  1.00 28.08      0001 H  
ATOM    530  HA  GLN A  34      20.363  42.659  48.604  1.00 28.08      0001 H  
ATOM    531 1HB  GLN A  34      20.781  40.139  46.973  1.00 28.08      0001 H  
ATOM    532 2HB  GLN A  34      19.326  40.557  47.879  1.00 28.08      0001 H  
ATOM    533 1HG  GLN A  34      20.452  42.053  45.496  1.00 28.08      0001 H  
ATOM    534 2HG  GLN A  34      19.042  41.000  45.504  1.00 28.08      0001 H  
ATOM    535 1HE2 GLN A  34      18.403  44.790  46.002  1.00 28.08      0001 H  
ATOM    536 2HE2 GLN A  34      19.762  44.049  45.185  1.00 28.08      0001 H  
ATOM    537  N   PRO A  35      21.249  41.540  50.712  1.00 32.69      0001 N  
ATOM    538  CA  PRO A  35      21.603  40.668  51.838  1.00 32.69      0001 C  
ATOM    539  C   PRO A  35      20.584  39.538  52.044  1.00 32.69      0001 C  
ATOM    540  O   PRO A  35      19.399  39.696  51.710  1.00 32.69      0001 O  
ATOM    541  CB  PRO A  35      21.592  41.633  53.028  1.00 32.69      0001 C  
ATOM    542  CG  PRO A  35      20.576  42.646  52.662  1.00 32.69      0001 C  
ATOM    543  CD  PRO A  35      20.786  42.860  51.185  1.00 32.69      0001 C  
ATOM    544  HA  PRO A  35      22.603  40.260  51.698  1.00 32.69      0001 H  
ATOM    545 1HB  PRO A  35      21.316  41.114  53.944  1.00 32.69      0001 H  
ATOM    546 2HB  PRO A  35      22.566  42.108  53.137  1.00 32.69      0001 H  
ATOM    547 1HG  PRO A  35      19.575  42.251  52.844  1.00 32.69      0001 H  
ATOM    548 2HG  PRO A  35      20.728  43.572  53.216  1.00 32.69      0001 H  
ATOM    549 1HD  PRO A  35      19.848  43.144  50.706  1.00 32.69      0001 H  
ATOM    550 2HD  PRO A  35      21.555  43.614  51.012  1.00 32.69      0001 H  
ATOM    551  N   PRO A  36      21.013  38.392  52.600  1.00 32.78      0001 N  
ATOM    552  CA  PRO A  36      20.019  37.352  52.895  1.00 32.78      0001 C  
ATOM    553  C   PRO A  36      19.148  37.701  54.108  1.00 32.78      0001 C  
ATOM    554  O   PRO A  36      19.432  38.640  54.858  1.00 32.78      0001 O  
ATOM    555  CB  PRO A  36      20.893  36.120  53.141  1.00 32.78      0001 C  
ATOM    556  CG  PRO A  36      22.115  36.671  53.729  1.00 32.78      0001 C  
ATOM    557  CD  PRO A  36      22.368  37.947  52.981  1.00 32.78      0001 C  
ATOM    558  HA  PRO A  36      19.379  37.174  52.031  1.00 32.78      0001 H  
ATOM    559 1HB  PRO A  36      20.411  35.422  53.824  1.00 32.78      0001 H  
ATOM    560 2HB  PRO A  36      21.123  35.634  52.193  1.00 32.78      0001 H  
ATOM    561 1HG  PRO A  36      21.944  36.881  54.780  1.00 32.78      0001 H  
ATOM    562 2HG  PRO A  36      22.949  35.979  53.612  1.00 32.78      0001 H  
ATOM    563 1HD  PRO A  36      22.858  38.677  53.625  1.00 32.78      0001 H  
ATOM    564 2HD  PRO A  36      22.965  37.753  52.088  1.00 32.78      0001 H  
ATOM    565  N   ASN A  37      18.052  36.975  54.276  1.00 28.53      0001 N  
ATOM    566  CA  ASN A  37      17.076  37.248  55.334  1.00 28.53      0001 C  
ATOM    567  C   ASN A  37      17.457  36.518  56.626  1.00 28.53      0001 C  
ATOM    568  O   ASN A  37      17.713  35.315  56.588  1.00 28.53      0001 O  
ATOM    569  CB  ASN A  37      15.703  36.773  54.841  1.00 28.53      0001 C  
ATOM    570  CG  ASN A  37      14.561  37.329  55.650  1.00 28.53      0001 C  
ATOM    571  ND2 ASN A  37      13.627  37.934  54.978  1.00 28.53      0001 N  
ATOM    572  OD1 ASN A  37      14.535  37.262  56.873  1.00 28.53      0001 O  
ATOM    573  H   ASN A  37      17.872  36.203  53.641  1.00 28.53      0001 H  
ATOM    574  HA  ASN A  37      17.038  38.322  55.517  1.00 28.53      0001 H  
ATOM    575 1HB  ASN A  37      15.571  37.103  53.815  1.00 28.53      0001 H  
ATOM    576 2HB  ASN A  37      15.661  35.684  54.862  1.00 28.53      0001 H  
ATOM    577 1HD2 ASN A  37      12.843  38.323  55.474  1.00 28.53      0001 H  
ATOM    578 2HD2 ASN A  37      13.685  37.998  53.977  1.00 28.53      0001 H  
ATOM    579  N   TYR A  38      17.480  37.205  57.761  1.00 29.64      0001 N  
ATOM    580  CA  TYR A  38      17.806  36.584  59.051  1.00 29.64      0001 C  
ATOM    581  C   TYR A  38      16.640  36.628  60.029  1.00 29.64      0001 C  
ATOM    582  O   TYR A  38      15.930  37.636  60.122  1.00 29.64      0001 O  
ATOM    583  CB  TYR A  38      18.987  37.296  59.708  1.00 29.64      0001 C  
ATOM    584  CG  TYR A  38      20.287  37.094  58.971  1.00 29.64      0001 C  
ATOM    585  CD1 TYR A  38      20.673  37.965  57.933  1.00 29.64      0001 C  
ATOM    586  CD2 TYR A  38      21.147  36.031  59.315  1.00 29.64      0001 C  
ATOM    587  CE1 TYR A  38      21.898  37.780  57.255  1.00 29.64      0001 C  
ATOM    588  CE2 TYR A  38      22.384  35.850  58.640  1.00 29.64      0001 C  
ATOM    589  CZ  TYR A  38      22.746  36.730  57.616  1.00 29.64      0001 C  
ATOM    590  OH  TYR A  38      23.942  36.576  56.963  1.00 29.64      0001 O  
ATOM    591  H   TYR A  38      17.240  38.185  57.756  1.00 29.64      0001 H  
ATOM    592  HA  TYR A  38      18.077  35.541  58.899  1.00 29.64      0001 H  
ATOM    593 1HB  TYR A  38      18.771  38.363  59.775  1.00 29.64      0001 H  
ATOM    594 2HB  TYR A  38      19.107  36.905  60.719  1.00 29.64      0001 H  
ATOM    595  HD1 TYR A  38      20.027  38.781  57.642  1.00 29.64      0001 H  
ATOM    596  HD2 TYR A  38      20.867  35.343  60.103  1.00 29.64      0001 H  
ATOM    597  HE1 TYR A  38      22.176  38.442  56.452  1.00 29.64      0001 H  
ATOM    598  HE2 TYR A  38      23.038  35.036  58.911  1.00 29.64      0001 H  
ATOM    599  HH  TYR A  38      24.418  35.790  57.257  1.00 29.64      0001 H  
ATOM    600  N   GLN A  39      16.466  35.549  60.779  1.00 26.02      0001 N  
ATOM    601  CA  GLN A  39      15.418  35.466  61.792  1.00 26.02      0001 C  
ATOM    602  C   GLN A  39      15.961  35.896  63.154  1.00 26.02      0001 C  
ATOM    603  O   GLN A  39      16.949  35.341  63.642  1.00 26.02      0001 O  
ATOM    604  CB  GLN A  39      14.879  34.034  61.866  1.00 26.02      0001 C  
ATOM    605  CG  GLN A  39      13.633  33.907  62.737  1.00 26.02      0001 C  
ATOM    606  CD  GLN A  39      13.050  32.511  62.747  1.00 26.02      0001 C  
ATOM    607  NE2 GLN A  39      12.190  32.247  63.691  1.00 26.02      0001 N  
ATOM    608  OE1 GLN A  39      13.361  31.675  61.903  1.00 26.02      0001 O  
ATOM    609  H   GLN A  39      17.089  34.752  60.658  1.00 26.02      0001 H  
ATOM    610  HA  GLN A  39      14.599  36.127  61.511  1.00 26.02      0001 H  
ATOM    611 1HB  GLN A  39      14.629  33.713  60.854  1.00 26.02      0001 H  
ATOM    612 2HB  GLN A  39      15.656  33.377  62.256  1.00 26.02      0001 H  
ATOM    613 1HG  GLN A  39      13.882  34.184  63.758  1.00 26.02      0001 H  
ATOM    614 2HG  GLN A  39      12.874  34.595  62.369  1.00 26.02      0001 H  
ATOM    615 1HE2 GLN A  39      11.750  31.340  63.711  1.00 26.02      0001 H  
ATOM    616 2HE2 GLN A  39      11.983  32.937  64.399  1.00 26.02      0001 H  
ATOM    617  N   GLN A  40      15.310  36.873  63.768  1.00 25.73      0001 N  
ATOM    618  CA  GLN A  40      15.673  37.351  65.101  1.00 25.73      0001 C  
ATOM    619  C   GLN A  40      15.352  36.284  66.156  1.00 25.73      0001 C  
ATOM    620  O   GLN A  40      14.356  35.574  66.024  1.00 25.73      0001 O  
ATOM    621  CB  GLN A  40      14.870  38.632  65.377  1.00 25.73      0001 C  
ATOM    622  CG  GLN A  40      15.218  39.408  66.650  1.00 25.73      0001 C  
ATOM    623  CD  GLN A  40      16.639  39.926  66.654  1.00 25.73      0001 C  
ATOM    624  NE2 GLN A  40      17.340  39.714  67.731  1.00 25.73      0001 N  
ATOM    625  OE1 GLN A  40      17.119  40.489  65.675  1.00 25.73      0001 O  
ATOM    626  H   GLN A  40      14.520  37.305  63.309  1.00 25.73      0001 H  
ATOM    627  HA  GLN A  40      16.737  37.577  65.124  1.00 25.73      0001 H  
ATOM    628 1HB  GLN A  40      15.006  39.301  64.527  1.00 25.73      0001 H  
ATOM    629 2HB  GLN A  40      13.815  38.366  65.426  1.00 25.73      0001 H  
ATOM    630 1HG  GLN A  40      14.541  40.257  66.737  1.00 25.73      0001 H  
ATOM    631 2HG  GLN A  40      15.070  38.768  67.517  1.00 25.73      0001 H  
ATOM    632 1HE2 GLN A  40      18.284  40.057  67.778  1.00 25.73      0001 H  
ATOM    633 2HE2 GLN A  40      16.930  39.215  68.508  1.00 25.73      0001 H  
ATOM    634  N   THR A  41      16.136  36.211  67.222  1.00 28.67      0001 N  
ATOM    635  CA  THR A  41      15.787  35.442  68.425  1.00 28.67      0001 C  
ATOM    636  C   THR A  41      15.861  36.465  69.552  1.00 28.67      0001 C  
ATOM    637  O   THR A  41      16.559  37.464  69.386  1.00 28.67      0001 O  
ATOM    638  CB  THR A  41      16.766  34.274  68.661  1.00 28.67      0001 C  
ATOM    639  CG2 THR A  41      16.247  33.285  69.683  1.00 28.67      0001 C  
ATOM    640  OG1 THR A  41      16.926  33.550  67.441  1.00 28.67      0001 O  
ATOM    641  H   THR A  41      16.993  36.755  67.244  1.00 28.67      0001 H  
ATOM    642  HA  THR A  41      14.771  35.056  68.344  1.00 28.67      0001 H  
ATOM    643  HB  THR A  41      17.736  34.662  68.973  1.00 28.67      0001 H  
ATOM    644  HG1 THR A  41      17.717  33.889  66.999  1.00 28.67      0001 H  
ATOM    645 1HG2 THR A  41      16.875  32.397  69.671  1.00 28.67      0001 H  
ATOM    646 2HG2 THR A  41      15.224  32.992  69.442  1.00 28.67      0001 H  
ATOM    647 3HG2 THR A  41      16.279  33.724  70.679  1.00 28.67      0001 H  
ATOM    648  N   GLN A  42      15.130  36.295  70.645  1.00 25.14      0001 N  
ATOM    649  CA  GLN A  42      14.938  37.368  71.625  1.00 25.14      0001 C  
ATOM    650  C   GLN A  42      15.464  37.026  73.023  1.00 25.14      0001 C  
ATOM    651  O   GLN A  42      15.400  35.857  73.416  1.00 25.14      0001 O  
ATOM    652  CB  GLN A  42      13.428  37.606  71.744  1.00 25.14      0001 C  
ATOM    653  CG  GLN A  42      12.692  37.951  70.448  1.00 25.14      0001 C  
ATOM    654  CD  GLN A  42      11.189  37.855  70.614  1.00 25.14      0001 C  
ATOM    655  NE2 GLN A  42      10.490  37.696  69.524  1.00 25.14      0001 N  
ATOM    656  OE1 GLN A  42      10.661  37.873  71.722  1.00 25.14      0001 O  
ATOM    657  H   GLN A  42      14.623  35.426  70.791  1.00 25.14      0001 H  
ATOM    658  HA  GLN A  42      15.419  38.282  71.281  1.00 25.14      0001 H  
ATOM    659 1HB  GLN A  42      12.987  36.692  72.136  1.00 25.14      0001 H  
ATOM    660 2HB  GLN A  42      13.248  38.401  72.464  1.00 25.14      0001 H  
ATOM    661 1HG  GLN A  42      12.959  38.959  70.138  1.00 25.14      0001 H  
ATOM    662 2HG  GLN A  42      12.980  37.258  69.660  1.00 25.14      0001 H  
ATOM    663 1HE2 GLN A  42       9.483  37.644  69.599  1.00 25.14      0001 H  
ATOM    664 2HE2 GLN A  42      10.946  37.633  68.631  1.00 25.14      0001 H  
ATOM    665  N   SER A  43      15.872  38.046  73.778  1.00 33.00      0001 N  
ATOM    666  CA  SER A  43      15.917  38.037  75.255  1.00 33.00      0001 C  
ATOM    667  C   SER A  43      16.849  36.991  75.920  1.00 33.00      0001 C  
ATOM    668  O   SER A  43      17.577  36.286  75.199  1.00 33.00      0001 O  
ATOM    669  CB  SER A  43      14.455  37.925  75.701  1.00 33.00      0001 C  
ATOM    670  OG  SER A  43      13.669  38.827  74.940  1.00 33.00      0001 O  
ATOM    671  H   SER A  43      16.074  38.929  73.325  1.00 33.00      0001 H  
ATOM    672  HA  SER A  43      16.266  39.018  75.576  1.00 33.00      0001 H  
ATOM    673 1HB  SER A  43      14.100  36.908  75.536  1.00 33.00      0001 H  
ATOM    674 2HB  SER A  43      14.357  38.181  76.750  1.00 33.00      0001 H  
ATOM    675  HG  SER A  43      12.740  38.720  75.187  1.00 33.00      0001 H  
ATOM    676  N   PRO A  44      16.872  36.845  77.271  1.00 32.31      0001 N  
ATOM    677  CA  PRO A  44      16.286  37.409  78.504  1.00 32.31      0001 C  
ATOM    678  C   PRO A  44      16.985  38.615  79.151  1.00 32.31      0001 C  
ATOM    679  O   PRO A  44      18.104  38.986  78.778  1.00 32.31      0001 O  
ATOM    680  CB  PRO A  44      16.369  36.218  79.458  1.00 32.31      0001 C  
ATOM    681  CG  PRO A  44      17.660  35.621  79.124  1.00 32.31      0001 C  
ATOM    682  CD  PRO A  44      17.749  35.708  77.630  1.00 32.31      0001 C  
ATOM    683  HA  PRO A  44      15.240  37.646  78.352  1.00 32.31      0001 H  
ATOM    684 1HB  PRO A  44      16.348  36.533  80.499  1.00 32.31      0001 H  
ATOM    685 2HB  PRO A  44      15.561  35.515  79.254  1.00 32.31      0001 H  
ATOM    686 1HG  PRO A  44      18.465  36.196  79.580  1.00 32.31      0001 H  
ATOM    687 2HG  PRO A  44      17.703  34.582  79.450  1.00 32.31      0001 H  
ATOM    688 1HD  PRO A  44      18.782  35.893  77.328  1.00 32.31      0001 H  
ATOM    689 2HD  PRO A  44      17.371  34.786  77.185  1.00 32.31      0001 H  
ATOM    690  N   ALA A  45      16.358  39.160  80.190  1.00 28.20      0001 N  
ATOM    691  CA  ALA A  45      16.936  40.185  81.069  1.00 28.20      0001 C  
ATOM    692  C   ALA A  45      16.840  39.656  82.511  1.00 28.20      0001 C  
ATOM    693  O   ALA A  45      16.052  38.730  82.741  1.00 28.20      0001 O  
ATOM    694  CB  ALA A  45      16.149  41.492  80.911  1.00 28.20      0001 C  
ATOM    695  H   ALA A  45      15.432  38.821  80.427  1.00 28.20      0001 H  
ATOM    696  HA  ALA A  45      17.983  40.355  80.816  1.00 28.20      0001 H  
ATOM    697 1HB  ALA A  45      16.170  41.812  79.868  1.00 28.20      0001 H  
ATOM    698 2HB  ALA A  45      16.595  42.270  81.530  1.00 28.20      0001 H  
ATOM    699 3HB  ALA A  45      15.112  41.343  81.216  1.00 28.20      0001 H  
ATOM    700  N   ALA A  46      17.603  40.192  83.463  1.00 25.67      0001 N  
ATOM    701  CA  ALA A  46      17.542  39.711  84.856  1.00 25.67      0001 C  
ATOM    702  C   ALA A  46      17.932  40.677  85.988  1.00 25.67      0001 C  
ATOM    703  O   ALA A  46      19.117  40.930  86.200  1.00 25.67      0001 O  
ATOM    704  CB  ALA A  46      18.433  38.472  84.987  1.00 25.67      0001 C  
ATOM    705  H   ALA A  46      18.248  40.938  83.232  1.00 25.67      0001 H  
ATOM    706  HA  ALA A  46      16.514  39.404  85.052  1.00 25.67      0001 H  
ATOM    707 1HB  ALA A  46      18.131  37.716  84.269  1.00 25.67      0001 H  
ATOM    708 2HB  ALA A  46      18.348  38.058  85.991  1.00 25.67      0001 H  
ATOM    709 3HB  ALA A  46      19.471  38.749  84.805  1.00 25.67      0001 H  
ATOM    710  N   HIS A  47      16.953  41.050  86.800  1.00 25.36      0001 N  
ATOM    711  CA  HIS A  47      17.123  41.362  88.228  1.00 25.36      0001 C  
ATOM    712  C   HIS A  47      18.047  42.516  88.645  1.00 25.36      0001 C  
ATOM    713  O   HIS A  47      18.489  43.309  87.820  1.00 25.36      0001 O  
ATOM    714  CB  HIS A  47      17.464  40.067  88.975  1.00 25.36      0001 C  
ATOM    715  CG  HIS A  47      16.428  39.004  88.795  1.00 25.36      0001 C  
ATOM    716  CD2 HIS A  47      16.502  37.775  88.222  1.00 25.36      0001 C  
ATOM    717  ND1 HIS A  47      15.125  39.127  89.207  1.00 25.36      0001 N  
ATOM    718  CE1 HIS A  47      14.475  38.016  88.870  1.00 25.36      0001 C  
ATOM    719  NE2 HIS A  47      15.271  37.158  88.264  1.00 25.36      0001 N  
ATOM    720  H   HIS A  47      16.003  41.056  86.435  1.00 25.36      0001 H  
ATOM    721  HA  HIS A  47      16.137  41.655  88.585  1.00 25.36      0001 H  
ATOM    722 1HB  HIS A  47      18.425  39.691  88.627  1.00 25.36      0001 H  
ATOM    723 2HB  HIS A  47      17.537  40.272  90.041  1.00 25.36      0001 H  
ATOM    724  HD1 HIS A  47      14.726  39.919  89.697  1.00 25.36      0001 H  
ATOM    725  HD2 HIS A  47      17.395  37.344  87.793  1.00 25.36      0001 H  
ATOM    726  HE1 HIS A  47      13.429  37.836  89.075  1.00 25.36      0001 H  
ATOM    727  N   GLU A  48      18.188  42.720  89.950  1.00 24.86      0001 N  
ATOM    728  CA  GLU A  48      18.530  44.025  90.522  1.00 24.86      0001 C  
ATOM    729  C   GLU A  48      19.420  44.022  91.764  1.00 24.86      0001 C  
ATOM    730  O   GLU A  48      19.479  43.036  92.502  1.00 24.86      0001 O  
ATOM    731  CB  GLU A  48      17.224  44.748  90.894  1.00 24.86      0001 C  
ATOM    732  CG  GLU A  48      16.311  44.044  91.904  1.00 24.86      0001 C  
ATOM    733  CD  GLU A  48      15.587  42.832  91.326  1.00 24.86      0001 C  
ATOM    734  OE1 GLU A  48      14.799  42.959  90.360  1.00 24.86      0001 O  
ATOM    735  OE2 GLU A  48      15.814  41.709  91.831  1.00 24.86      0001 O1-
ATOM    736  H   GLU A  48      17.938  41.984  90.599  1.00 24.86      0001 H  
ATOM    737  HA  GLU A  48      19.046  44.616  89.771  1.00 24.86      0001 H  
ATOM    738 1HB  GLU A  48      17.488  45.722  91.299  1.00 24.86      0001 H  
ATOM    739 2HB  GLU A  48      16.648  44.906  89.987  1.00 24.86      0001 H  
ATOM    740 1HG  GLU A  48      16.901  43.736  92.767  1.00 24.86      0001 H  
ATOM    741 2HG  GLU A  48      15.565  44.759  92.244  1.00 24.86      0001 H  
ATOM    742  N   LYS A  49      20.059  45.163  92.002  1.00 25.97      0001 N  
ATOM    743  CA  LYS A  49      20.859  45.471  93.190  1.00 25.97      0001 C  
ATOM    744  C   LYS A  49      20.864  46.997  93.192  1.00 25.97      0001 C  
ATOM    745  O   LYS A  49      20.216  47.571  92.313  1.00 25.97      0001 O  
ATOM    746  CB  LYS A  49      22.257  44.846  93.143  1.00 25.97      0001 C  
ATOM    747  CG  LYS A  49      23.143  45.196  91.964  1.00 25.97      0001 C  
ATOM    748  CD  LYS A  49      24.406  44.345  92.043  1.00 25.97      0001 C  
ATOM    749  CE  LYS A  49      25.377  44.605  90.904  1.00 25.97      0001 C  
ATOM    750  NZ  LYS A  49      24.788  44.320  89.563  1.00 25.97      0001 N1+
ATOM    751  H   LYS A  49      19.949  45.931  91.348  1.00 25.97      0001 H  
ATOM    752  HA  LYS A  49      20.351  45.116  94.085  1.00 25.97      0001 H  
ATOM    753 1HB  LYS A  49      22.783  45.108  94.060  1.00 25.97      0001 H  
ATOM    754 2HB  LYS A  49      22.124  43.768  93.142  1.00 25.97      0001 H  
ATOM    755 1HG  LYS A  49      22.615  44.970  91.041  1.00 25.97      0001 H  
ATOM    756 2HG  LYS A  49      23.405  46.253  91.993  1.00 25.97      0001 H  
ATOM    757 1HD  LYS A  49      24.911  44.547  92.988  1.00 25.97      0001 H  
ATOM    758 2HD  LYS A  49      24.121  43.293  92.022  1.00 25.97      0001 H  
ATOM    759 1HE  LYS A  49      25.708  45.645  90.939  1.00 25.97      0001 H  
ATOM    760 2HE  LYS A  49      26.251  43.965  91.046  1.00 25.97      0001 H  
ATOM    761 1HZ  LYS A  49      25.517  44.177  88.878  1.00 25.97      0001 H  
ATOM    762 2HZ  LYS A  49      24.216  45.103  89.263  1.00 25.97      0001 H  
ATOM    763 3HZ  LYS A  49      24.203  43.493  89.597  1.00 25.97      0001 H  
ATOM    764  N   GLN A  50      21.518  47.657  94.139  1.00 22.81      0001 N  
ATOM    765  CA  GLN A  50      21.377  49.110  94.295  1.00 22.81      0001 C  
ATOM    766  C   GLN A  50      22.615  49.892  94.748  1.00 22.81      0001 C  
ATOM    767  O   GLN A  50      23.506  49.318  95.364  1.00 22.81      0001 O  
ATOM    768  CB  GLN A  50      20.264  49.344  95.321  1.00 22.81      0001 C  
ATOM    769  CG  GLN A  50      20.541  48.788  96.723  1.00 22.81      0001 C  
ATOM    770  CD  GLN A  50      19.426  49.075  97.698  1.00 22.81      0001 C  
ATOM    771  NE2 GLN A  50      19.468  48.434  98.832  1.00 22.81      0001 N  
ATOM    772  OE1 GLN A  50      18.533  49.887  97.445  1.00 22.81      0001 O  
ATOM    773  H   GLN A  50      22.088  47.152  94.801  1.00 22.81      0001 H  
ATOM    774  HA  GLN A  50      21.056  49.539  93.345  1.00 22.81      0001 H  
ATOM    775 1HB  GLN A  50      20.087  50.412  95.393  1.00 22.81      0001 H  
ATOM    776 2HB  GLN A  50      19.355  48.878  94.948  1.00 22.81      0001 H  
ATOM    777 1HG  GLN A  50      20.679  47.711  96.666  1.00 22.81      0001 H  
ATOM    778 2HG  GLN A  50      21.455  49.224  97.117  1.00 22.81      0001 H  
ATOM    779 1HE2 GLN A  50      18.753  48.604  99.524  1.00 22.81      0001 H  
ATOM    780 2HE2 GLN A  50      20.207  47.767  99.007  1.00 22.81      0001 H  
ATOM    781  N   THR A  51      22.593  51.196  94.480  1.00 24.48      0001 N  
ATOM    782  CA  THR A  51      23.303  52.290  95.183  1.00 24.48      0001 C  
ATOM    783  C   THR A  51      24.760  52.256  95.663  1.00 24.48      0001 C  
ATOM    784  O   THR A  51      25.283  51.255  96.155  1.00 24.48      0001 O  
ATOM    785  CB  THR A  51      22.537  52.688  96.471  1.00 24.48      0001 C  
ATOM    786  CG2 THR A  51      21.149  53.229  96.185  1.00 24.48      0001 C  
ATOM    787  OG1 THR A  51      22.388  51.542  97.313  1.00 24.48      0001 O  
ATOM    788  H   THR A  51      21.964  51.496  93.739  1.00 24.48      0001 H  
ATOM    789  HA  THR A  51      23.246  53.149  94.516  1.00 24.48      0001 H  
ATOM    790  HB  THR A  51      23.102  53.454  97.003  1.00 24.48      0001 H  
ATOM    791  HG1 THR A  51      23.242  51.099  97.356  1.00 24.48      0001 H  
ATOM    792 1HG2 THR A  51      20.684  53.526  97.125  1.00 24.48      0001 H  
ATOM    793 2HG2 THR A  51      20.533  52.473  95.708  1.00 24.48      0001 H  
ATOM    794 3HG2 THR A  51      21.219  54.102  95.537  1.00 24.48      0001 H  
ATOM    795  N   GLY A  52      25.380  53.428  95.666  1.00 24.86      0001 N  
ATOM    796  CA  GLY A  52      26.634  53.623  96.373  1.00 24.86      0001 C  
ATOM    797  C   GLY A  52      26.971  55.097  96.318  1.00 24.86      0001 C  
ATOM    798  O   GLY A  52      26.493  55.775  95.405  1.00 24.86      0001 O  
ATOM    799  H   GLY A  52      24.968  54.239  95.216  1.00 24.86      0001 H  
ATOM    800 1HA  GLY A  52      26.517  53.320  97.413  1.00 24.86      0001 H  
ATOM    801 2HA  GLY A  52      27.430  53.042  95.908  1.00 24.86      0001 H  
ATOM    802  N   ASN A  53      27.740  55.600  97.274  1.00 25.14      0001 N  
ATOM    803  CA  ASN A  53      28.141  57.007  97.324  1.00 25.14      0001 C  
ATOM    804  C   ASN A  53      29.524  57.078  97.968  1.00 25.14      0001 C  
ATOM    805  O   ASN A  53      29.868  56.210  98.778  1.00 25.14      0001 O  
ATOM    806  CB  ASN A  53      27.168  57.828  98.182  1.00 25.14      0001 C  
ATOM    807  CG  ASN A  53      25.785  57.895  97.597  1.00 25.14      0001 C  
ATOM    808  ND2 ASN A  53      24.875  57.148  98.155  1.00 25.14      0001 N  
ATOM    809  OD1 ASN A  53      25.534  58.612  96.636  1.00 25.14      0001 O  
ATOM    810  H   ASN A  53      28.082  54.991  98.011  1.00 25.14      0001 H  
ATOM    811  HA  ASN A  53      28.181  57.422  96.316  1.00 25.14      0001 H  
ATOM    812 1HB  ASN A  53      27.105  57.382  99.172  1.00 25.14      0001 H  
ATOM    813 2HB  ASN A  53      27.547  58.845  98.279  1.00 25.14      0001 H  
ATOM    814 1HD2 ASN A  53      23.948  57.137  97.758  1.00 25.14      0001 H  
ATOM    815 2HD2 ASN A  53      25.108  56.581  98.958  1.00 25.14      0001 H  
ATOM    816  N   VAL A  54      30.289  58.113  97.657  1.00 26.70      0001 N  
ATOM    817  CA  VAL A  54      31.606  58.360  98.248  1.00 26.70      0001 C  
ATOM    818  C   VAL A  54      31.700  59.886  98.298  1.00 26.70      0001 C  
ATOM    819  O   VAL A  54      30.891  60.552  97.643  1.00 26.70      0001 O  
ATOM    820  CB  VAL A  54      32.735  57.698  97.388  1.00 26.70      0001 C  
ATOM    821  CG1 VAL A  54      32.945  58.417  96.051  1.00 26.70      0001 C  
ATOM    822  CG2 VAL A  54      34.060  57.604  98.151  1.00 26.70      0001 C  
ATOM    823  H   VAL A  54      29.957  58.795  96.975  1.00 26.70      0001 H  
ATOM    824  HA  VAL A  54      31.643  57.956  99.259  1.00 26.70      0001 H  
ATOM    825  HB  VAL A  54      32.420  56.677  97.172  1.00 26.70      0001 H  
ATOM    826 1HG1 VAL A  54      33.661  57.860  95.449  1.00 26.70      0001 H  
ATOM    827 2HG1 VAL A  54      33.325  59.427  96.206  1.00 26.70      0001 H  
ATOM    828 3HG1 VAL A  54      32.008  58.470  95.501  1.00 26.70      0001 H  
ATOM    829 1HG2 VAL A  54      34.765  57.003  97.577  1.00 26.70      0001 H  
ATOM    830 2HG2 VAL A  54      33.899  57.120  99.115  1.00 26.70      0001 H  
ATOM    831 3HG2 VAL A  54      34.489  58.593  98.308  1.00 26.70      0001 H  
ATOM    832  N   ALA A  55      32.626  60.454  99.059  1.00 24.05      0001 N  
ATOM    833  CA  ALA A  55      32.801  61.902  99.127  1.00 24.05      0001 C  
ATOM    834  C   ALA A  55      34.259  62.287  99.376  1.00 24.05      0001 C  
ATOM    835  O   ALA A  55      35.034  61.479  99.901  1.00 24.05      0001 O  
ATOM    836  CB  ALA A  55      31.926  62.461 100.249  1.00 24.05      0001 C  
ATOM    837  H   ALA A  55      33.251  59.872  99.606  1.00 24.05      0001 H  
ATOM    838  HA  ALA A  55      32.493  62.345  98.179  1.00 24.05      0001 H  
ATOM    839 1HB  ALA A  55      30.881  62.293 100.006  1.00 24.05      0001 H  
ATOM    840 2HB  ALA A  55      32.089  63.532 100.357  1.00 24.05      0001 H  
ATOM    841 3HB  ALA A  55      32.160  61.961 101.190  1.00 24.05      0001 H  
ATOM    842  N   ALA A  56      34.544  63.552  99.085  1.00 24.14      0001 N  
ATOM    843  CA  ALA A  56      35.808  64.247  99.340  1.00 24.14      0001 C  
ATOM    844  C   ALA A  56      37.047  63.738  98.588  1.00 24.14      0001 C  
ATOM    845  O   ALA A  56      37.041  62.687  97.935  1.00 24.14      0001 O  
ATOM    846  CB  ALA A  56      36.070  64.334 100.856  1.00 24.14      0001 C  
ATOM    847  H   ALA A  56      33.814  64.104  98.645  1.00 24.14      0001 H  
ATOM    848  HA  ALA A  56      35.662  65.271  98.996  1.00 24.14      0001 H  
ATOM    849 1HB  ALA A  56      35.174  64.692 101.365  1.00 24.14      0001 H  
ATOM    850 2HB  ALA A  56      36.885  65.028 101.059  1.00 24.14      0001 H  
ATOM    851 3HB  ALA A  56      36.339  63.351 101.243  1.00 24.14      0001 H  
ATOM    852  N   GLY A  57      38.111  64.524  98.684  1.00 24.64      0001 N  
ATOM    853  CA  GLY A  57      39.363  64.246  98.000  1.00 24.64      0001 C  
ATOM    854  C   GLY A  57      39.891  65.494  97.319  1.00 24.64      0001 C  
ATOM    855  O   GLY A  57      39.544  65.772  96.172  1.00 24.64      0001 O  
ATOM    856  H   GLY A  57      38.049  65.374  99.235  1.00 24.64      0001 H  
ATOM    857 1HA  GLY A  57      40.097  63.894  98.725  1.00 24.64      0001 H  
ATOM    858 2HA  GLY A  57      39.214  63.477  97.246  1.00 24.64      0001 H  
ATOM    859  N   GLY A  58      40.700  66.270  98.024  1.00 20.75      0001 N  
ATOM    860  CA  GLY A  58      41.220  67.520  97.489  1.00 20.75      0001 C  
ATOM    861  C   GLY A  58      42.339  67.352  96.476  1.00 20.75      0001 C  
ATOM    862  O   GLY A  58      42.699  66.234  96.090  1.00 20.75      0001 O  
ATOM    863  H   GLY A  58      40.962  66.000  98.965  1.00 20.75      0001 H  
ATOM    864 1HA  GLY A  58      40.407  68.072  97.019  1.00 20.75      0001 H  
ATOM    865 2HA  GLY A  58      41.601  68.118  98.316  1.00 20.75      0001 H  
ATOM    866  N   GLY A  59      42.895  68.465  96.020  1.00 23.98      0001 N  
ATOM    867  CA  GLY A  59      43.962  68.409  95.036  1.00 23.98      0001 C  
ATOM    868  C   GLY A  59      44.539  69.733  94.582  1.00 23.98      0001 C  
ATOM    869  O   GLY A  59      44.699  69.943  93.381  1.00 23.98      0001 O  
ATOM    870  H   GLY A  59      42.564  69.370  96.337  1.00 23.98      0001 H  
ATOM    871 1HA  GLY A  59      44.774  67.814  95.449  1.00 23.98      0001 H  
ATOM    872 2HA  GLY A  59      43.585  67.899  94.152  1.00 23.98      0001 H  
ATOM    873  N   ALA A  60      44.825  70.644  95.498  1.00 24.84      0001 N  
ATOM    874  CA  ALA A  60      45.414  71.922  95.118  1.00 24.84      0001 C  
ATOM    875  C   ALA A  60      46.892  71.687  94.783  1.00 24.84      0001 C  
ATOM    876  O   ALA A  60      47.550  70.837  95.396  1.00 24.84      0001 O  
ATOM    877  CB  ALA A  60      45.271  72.932  96.259  1.00 24.84      0001 C  
ATOM    878  H   ALA A  60      44.697  70.439  96.483  1.00 24.84      0001 H  
ATOM    879  HA  ALA A  60      44.905  72.306  94.234  1.00 24.84      0001 H  
ATOM    880 1HB  ALA A  60      44.216  73.063  96.506  1.00 24.84      0001 H  
ATOM    881 2HB  ALA A  60      45.685  73.894  95.953  1.00 24.84      0001 H  
ATOM    882 3HB  ALA A  60      45.808  72.575  97.139  1.00 24.84      0001 H  
ATOM    883  N   GLY A  61      47.415  72.448  93.836  1.00 27.28      0001 N  
ATOM    884  CA  GLY A  61      48.826  72.392  93.497  1.00 27.28      0001 C  
ATOM    885  C   GLY A  61      49.117  73.449  92.454  1.00 27.28      0001 C  
ATOM    886  O   GLY A  61      48.517  73.440  91.380  1.00 27.28      0001 O  
ATOM    887  H   GLY A  61      46.818  73.094  93.319  1.00 27.28      0001 H  
ATOM    888 1HA  GLY A  61      49.425  72.580  94.388  1.00 27.28      0001 H  
ATOM    889 2HA  GLY A  61      49.074  71.411  93.092  1.00 27.28      0001 H  
ATOM    890  N   SER A  62      49.992  74.392  92.762  1.00 27.77      0001 N  
ATOM    891  CA  SER A  62      50.262  75.488  91.836  1.00 27.77      0001 C  
ATOM    892  C   SER A  62      51.086  75.003  90.651  1.00 27.77      0001 C  
ATOM    893  O   SER A  62      52.038  74.229  90.808  1.00 27.77      0001 O  
ATOM    894  CB  SER A  62      51.024  76.615  92.531  1.00 27.77      0001 C  
ATOM    895  OG  SER A  62      51.250  77.670  91.615  1.00 27.77      0001 O  
ATOM    896  H   SER A  62      50.484  74.364  93.649  1.00 27.77      0001 H  
ATOM    897  HA  SER A  62      49.314  75.880  91.468  1.00 27.77      0001 H  
ATOM    898 1HB  SER A  62      50.437  76.983  93.372  1.00 27.77      0001 H  
ATOM    899 2HB  SER A  62      51.980  76.237  92.894  1.00 27.77      0001 H  
ATOM    900  HG  SER A  62      51.656  78.412  92.077  1.00 27.77      0001 H  
ATOM    901  N   GLY A  63      50.744  75.477  89.466  1.00 32.25      0001 N  
ATOM    902  CA  GLY A  63      51.519  75.191  88.273  1.00 32.25      0001 C  
ATOM    903  C   GLY A  63      50.908  75.961  87.128  1.00 32.25      0001 C  
ATOM    904  O   GLY A  63      49.695  76.190  87.160  1.00 32.25      0001 O  
ATOM    905  H   GLY A  63      49.936  76.083  89.381  1.00 32.25      0001 H  
ATOM    906 1HA  GLY A  63      52.547  75.517  88.422  1.00 32.25      0001 H  
ATOM    907 2HA  GLY A  63      51.496  74.125  88.054  1.00 32.25      0001 H  
ATOM    908  N   SER A  64      51.710  76.371  86.156  1.00 39.16      0001 N  
ATOM    909  CA  SER A  64      51.237  77.205  85.051  1.00 39.16      0001 C  
ATOM    910  C   SER A  64      50.103  76.498  84.330  1.00 39.16      0001 C  
ATOM    911  O   SER A  64      50.258  75.367  83.855  1.00 39.16      0001 O  
ATOM    912  CB  SER A  64      52.371  77.503  84.071  1.00 39.16      0001 C  
ATOM    913  OG  SER A  64      51.908  78.303  82.996  1.00 39.16      0001 O  
ATOM    914  H   SER A  64      52.695  76.122  86.187  1.00 39.16      0001 H  
ATOM    915  HA  SER A  64      50.860  78.144  85.453  1.00 39.16      0001 H  
ATOM    916 1HB  SER A  64      53.168  78.030  84.596  1.00 39.16      0001 H  
ATOM    917 2HB  SER A  64      52.764  76.565  83.677  1.00 39.16      0001 H  
ATOM    918  HG  SER A  64      52.654  78.479  82.403  1.00 39.16      0001 H  
ATOM    919  N   ALA A  65      48.937  77.124  84.336  1.00 52.00      0001 N  
ATOM    920  CA  ALA A  65      47.746  76.499  83.796  1.00 52.00      0001 C  
ATOM    921  C   ALA A  65      47.945  76.256  82.304  1.00 52.00      0001 C  
ATOM    922  O   ALA A  65      48.381  77.142  81.567  1.00 52.00      0001 O  
ATOM    923  CB  ALA A  65      46.526  77.373  84.071  1.00 52.00      0001 C  
ATOM    924  H   ALA A  65      48.862  78.045  84.750  1.00 52.00      0001 H  
ATOM    925  HA  ALA A  65      47.612  75.537  84.286  1.00 52.00      0001 H  
ATOM    926 1HB  ALA A  65      46.444  77.567  85.141  1.00 52.00      0001 H  
ATOM    927 2HB  ALA A  65      45.626  76.860  83.733  1.00 52.00      0001 H  
ATOM    928 3HB  ALA A  65      46.623  78.320  83.538  1.00 52.00      0001 H  
ATOM    929  N   GLY A  66      47.641  75.044  81.870  1.00 59.81      0001 N  
ATOM    930  CA  GLY A  66      47.774  74.711  80.465  1.00 59.81      0001 C  
ATOM    931  C   GLY A  66      46.607  75.300  79.708  1.00 59.81      0001 C  
ATOM    932  O   GLY A  66      45.625  75.733  80.318  1.00 59.81      0001 O  
ATOM    933  H   GLY A  66      47.296  74.348  82.522  1.00 59.81      0001 H  
ATOM    934 1HA  GLY A  66      48.703  75.124  80.071  1.00 59.81      0001 H  
ATOM    935 2HA  GLY A  66      47.782  73.629  80.338  1.00 59.81      0001 H  
ATOM    936  N   ALA A  67      46.693  75.305  78.388  1.00 72.50      0001 N  
ATOM    937  CA  ALA A  67      45.632  75.836  77.547  1.00 72.50      0001 C  
ATOM    938  C   ALA A  67      44.447  74.870  77.598  1.00 72.50      0001 C  
ATOM    939  O   ALA A  67      44.481  73.794  76.990  1.00 72.50      0001 O  
ATOM    940  CB  ALA A  67      46.145  76.016  76.119  1.00 72.50      0001 C  
ATOM    941  H   ALA A  67      47.516  74.911  77.945  1.00 72.50      0001 H  
ATOM    942  HA  ALA A  67      45.314  76.804  77.936  1.00 72.50      0001 H  
ATOM    943 1HB  ALA A  67      46.975  76.724  76.114  1.00 72.50      0001 H  
ATOM    944 2HB  ALA A  67      45.347  76.408  75.489  1.00 72.50      0001 H  
ATOM    945 3HB  ALA A  67      46.483  75.060  75.717  1.00 72.50      0001 H  
ATOM    946  N   GLN A  68      43.423  75.236  78.354  1.00 77.06      0001 N  
ATOM    947  CA  GLN A  68      42.238  74.405  78.521  1.00 77.06      0001 C  
ATOM    948  C   GLN A  68      41.533  74.301  77.181  1.00 77.06      0001 C  
ATOM    949  O   GLN A  68      41.240  75.317  76.542  1.00 77.06      0001 O  
ATOM    950  CB  GLN A  68      41.305  75.036  79.552  1.00 77.06      0001 C  
ATOM    951  CG  GLN A  68      40.109  74.181  79.928  1.00 77.06      0001 C  
ATOM    952  CD  GLN A  68      39.186  74.883  80.894  1.00 77.06      0001 C  
ATOM    953  NE2 GLN A  68      37.929  74.545  80.858  1.00 77.06      0001 N  
ATOM    954  OE1 GLN A  68      39.606  75.740  81.666  1.00 77.06      0001 O  
ATOM    955  H   GLN A  68      43.465  76.126  78.841  1.00 77.06      0001 H  
ATOM    956  HA  GLN A  68      42.534  73.413  78.858  1.00 77.06      0001 H  
ATOM    957 1HB  GLN A  68      41.885  75.239  80.452  1.00 77.06      0001 H  
ATOM    958 2HB  GLN A  68      40.942  75.982  79.155  1.00 77.06      0001 H  
ATOM    959 1HG  GLN A  68      39.544  73.933  79.031  1.00 77.06      0001 H  
ATOM    960 2HG  GLN A  68      40.463  73.259  80.387  1.00 77.06      0001 H  
ATOM    961 1HE2 GLN A  68      37.282  74.979  81.500  1.00 77.06      0001 H  
ATOM    962 2HE2 GLN A  68      37.610  73.851  80.198  1.00 77.06      0001 H  
ATOM    963  N   VAL A  69      41.275  73.087  76.736  1.00 79.62      0001 N  
ATOM    964  CA  VAL A  69      40.609  72.895  75.457  1.00 79.62      0001 C  
ATOM    965  C   VAL A  69      39.124  73.047  75.755  1.00 79.62      0001 C  
ATOM    966  O   VAL A  69      38.668  72.480  76.745  1.00 79.62      0001 O  
ATOM    967  CB  VAL A  69      40.918  71.501  74.886  1.00 79.62      0001 C  
ATOM    968  CG1 VAL A  69      40.139  71.260  73.608  1.00 79.62      0001 C  
ATOM    969  CG2 VAL A  69      42.426  71.371  74.614  1.00 79.62      0001 C  
ATOM    970  H   VAL A  69      41.507  72.276  77.293  1.00 79.62      0001 H  
ATOM    971  HA  VAL A  69      40.941  73.650  74.749  1.00 79.62      0001 H  
ATOM    972  HB  VAL A  69      40.626  70.751  75.617  1.00 79.62      0001 H  
ATOM    973 1HG1 VAL A  69      40.489  70.351  73.128  1.00 79.62      0001 H  
ATOM    974 2HG1 VAL A  69      40.289  72.094  72.922  1.00 79.62      0001 H  
ATOM    975 3HG1 VAL A  69      39.077  71.148  73.828  1.00 79.62      0001 H  
ATOM    976 1HG2 VAL A  69      42.640  70.408  74.151  1.00 79.62      0001 H  
ATOM    977 2HG2 VAL A  69      42.989  71.440  75.544  1.00 79.62      0001 H  
ATOM    978 3HG2 VAL A  69      42.754  72.158  73.935  1.00 79.62      0001 H  
ATOM    979  N   PRO A  70      38.368  73.828  74.957  1.00 72.88      0001 N  
ATOM    980  CA  PRO A  70      36.937  73.921  75.277  1.00 72.88      0001 C  
ATOM    981  C   PRO A  70      36.174  72.610  75.057  1.00 72.88      0001 C  
ATOM    982  O   PRO A  70      35.816  72.252  73.928  1.00 72.88      0001 O  
ATOM    983  CB  PRO A  70      36.439  75.029  74.330  1.00 72.88      0001 C  
ATOM    984  CG  PRO A  70      37.671  75.756  73.916  1.00 72.88      0001 C  
ATOM    985  CD  PRO A  70      38.680  74.662  73.781  1.00 72.88      0001 C  
ATOM    986  HA  PRO A  70      36.821  74.242  76.311  1.00 72.88      0001 H  
ATOM    987 1HB  PRO A  70      35.959  74.607  73.448  1.00 72.88      0001 H  
ATOM    988 2HB  PRO A  70      35.752  75.697  74.849  1.00 72.88      0001 H  
ATOM    989 1HG  PRO A  70      37.521  76.275  72.969  1.00 72.88      0001 H  
ATOM    990 2HG  PRO A  70      37.975  76.454  74.698  1.00 72.88      0001 H  
ATOM    991 1HD  PRO A  70      38.526  74.099  72.858  1.00 72.88      0001 H  
ATOM    992 2HD  PRO A  70      39.690  75.068  73.830  1.00 72.88      0001 H  
ATOM    993  N   LEU A  71      35.933  71.875  76.132  1.00 74.69      0001 N  
ATOM    994  CA  LEU A  71      35.167  70.636  76.061  1.00 74.69      0001 C  
ATOM    995  C   LEU A  71      33.695  71.005  75.948  1.00 74.69      0001 C  
ATOM    996  O   LEU A  71      33.273  72.084  76.376  1.00 74.69      0001 O  
ATOM    997  CB  LEU A  71      35.392  69.770  77.308  1.00 74.69      0001 C  
ATOM    998  CG  LEU A  71      36.802  69.225  77.586  1.00 74.69      0001 C  
ATOM    999  CD1 LEU A  71      36.779  68.463  78.906  1.00 74.69      0001 C  
ATOM   1000  CD2 LEU A  71      37.337  68.302  76.489  1.00 74.69      0001 C  
ATOM   1001  H   LEU A  71      36.297  72.176  77.031  1.00 74.69      0001 H  
ATOM   1002  HA  LEU A  71      35.459  70.073  75.176  1.00 74.69      0001 H  
ATOM   1003 1HB  LEU A  71      35.085  70.354  78.173  1.00 74.69      0001 H  
ATOM   1004 2HB  LEU A  71      34.721  68.916  77.240  1.00 74.69      0001 H  
ATOM   1005  HG  LEU A  71      37.487  70.065  77.687  1.00 74.69      0001 H  
ATOM   1006 1HD1 LEU A  71      37.792  68.165  79.169  1.00 74.69      0001 H  
ATOM   1007 2HD1 LEU A  71      36.154  67.573  78.829  1.00 74.69      0001 H  
ATOM   1008 3HD1 LEU A  71      36.401  69.106  79.699  1.00 74.69      0001 H  
ATOM   1009 1HD2 LEU A  71      38.322  67.933  76.770  1.00 74.69      0001 H  
ATOM   1010 2HD2 LEU A  71      37.427  68.858  75.556  1.00 74.69      0001 H  
ATOM   1011 3HD2 LEU A  71      36.657  67.463  76.344  1.00 74.69      0001 H  
ATOM   1012  N   GLY A  72      32.906  70.101  75.396  1.00 70.00      0001 N  
ATOM   1013  CA  GLY A  72      31.478  70.303  75.232  1.00 70.00      0001 C  
ATOM   1014  C   GLY A  72      30.715  69.623  76.349  1.00 70.00      0001 C  
ATOM   1015  O   GLY A  72      31.282  69.262  77.384  1.00 70.00      0001 O  
ATOM   1016  H   GLY A  72      33.306  69.207  75.122  1.00 70.00      0001 H  
ATOM   1017 1HA  GLY A  72      31.240  71.366  75.231  1.00 70.00      0001 H  
ATOM   1018 2HA  GLY A  72      31.165  69.871  74.281  1.00 70.00      0001 H  
ATOM   1019  N   LYS A  73      29.428  69.395  76.124  1.00 71.62      0001 N  
ATOM   1020  CA  LYS A  73      28.602  68.632  77.064  1.00 71.62      0001 C  
ATOM   1021  C   LYS A  73      29.019  67.167  77.049  1.00 71.62      0001 C  
ATOM   1022  O   LYS A  73      28.858  66.453  78.034  1.00 71.62      0001 O  
ATOM   1023  CB  LYS A  73      27.129  68.716  76.659  1.00 71.62      0001 C  
ATOM   1024  CG  LYS A  73      26.546  70.120  76.715  1.00 71.62      0001 C  
ATOM   1025  CD  LYS A  73      25.098  70.103  76.265  1.00 71.62      0001 C  
ATOM   1026  CE  LYS A  73      24.527  71.511  76.223  1.00 71.62      0001 C  
ATOM   1027  NZ  LYS A  73      23.112  71.510  75.728  1.00 71.62      0001 N1+
ATOM   1028  H   LYS A  73      29.007  69.737  75.263  1.00 71.62      0001 H  
ATOM   1029  HA  LYS A  73      28.729  69.022  78.075  1.00 71.62      0001 H  
ATOM   1030 1HB  LYS A  73      27.029  68.339  75.640  1.00 71.62      0001 H  
ATOM   1031 2HB  LYS A  73      26.549  68.074  77.322  1.00 71.62      0001 H  
ATOM   1032 1HG  LYS A  73      26.609  70.501  77.734  1.00 71.62      0001 H  
ATOM   1033 2HG  LYS A  73      27.110  70.777  76.054  1.00 71.62      0001 H  
ATOM   1034 1HD  LYS A  73      25.045  69.666  75.268  1.00 71.62      0001 H  
ATOM   1035 2HD  LYS A  73      24.514  69.489  76.950  1.00 71.62      0001 H  
ATOM   1036 1HE  LYS A  73      24.570  71.949  77.222  1.00 71.62      0001 H  
ATOM   1037 2HE  LYS A  73      25.141  72.118  75.553  1.00 71.62      0001 H  
ATOM   1038 1HZ  LYS A  73      22.783  72.460  75.607  1.00 71.62      0001 H  
ATOM   1039 2HZ  LYS A  73      22.511  71.029  76.384  1.00 71.62      0001 H  
ATOM   1040 3HZ  LYS A  73      23.063  71.037  74.833  1.00 71.62      0001 H  
ATOM   1041  N   ASN A  74      29.528  66.718  75.912  1.00 79.81      0001 N  
ATOM   1042  CA  ASN A  74      29.923  65.326  75.719  1.00 79.81      0001 C  
ATOM   1043  C   ASN A  74      31.437  65.225  75.758  1.00 79.81      0001 C  
ATOM   1044  O   ASN A  74      32.126  65.543  74.788  1.00 79.81      0001 O  
ATOM   1045  CB  ASN A  74      29.403  64.816  74.378  1.00 79.81      0001 C  
ATOM   1046  CG  ASN A  74      27.931  65.032  74.220  1.00 79.81      0001 C  
ATOM   1047  ND2 ASN A  74      27.138  64.373  75.015  1.00 79.81      0001 N  
ATOM   1048  OD1 ASN A  74      27.514  65.820  73.382  1.00 79.81      0001 O  
ATOM   1049  H   ASN A  74      29.637  67.359  75.134  1.00 79.81      0001 H  
ATOM   1050  HA  ASN A  74      29.505  64.716  76.521  1.00 79.81      0001 H  
ATOM   1051 1HB  ASN A  74      29.901  65.355  73.576  1.00 79.81      0001 H  
ATOM   1052 2HB  ASN A  74      29.632  63.757  74.279  1.00 79.81      0001 H  
ATOM   1053 1HD2 ASN A  74      26.141  64.490  74.913  1.00 79.81      0001 H  
ATOM   1054 2HD2 ASN A  74      27.517  63.748  75.712  1.00 79.81      0001 H  
ATOM   1055  N   ARG A  75      31.947  64.810  76.906  1.00 90.38      0001 N  
ATOM   1056  CA  ARG A  75      33.384  64.764  77.185  1.00 90.38      0001 C  
ATOM   1057  C   ARG A  75      33.964  63.407  76.822  1.00 90.38      0001 C  
ATOM   1058  O   ARG A  75      35.088  63.074  77.172  1.00 90.38      0001 O  
ATOM   1059  CB  ARG A  75      33.603  65.071  78.663  1.00 90.38      0001 C  
ATOM   1060  CG  ARG A  75      33.123  66.459  79.064  1.00 90.38      0001 C  
ATOM   1061  CD  ARG A  75      33.134  66.596  80.570  1.00 90.38      0001 C  
ATOM   1062  NE  ARG A  75      32.606  67.892  81.008  1.00 90.38      0001 N  
ATOM   1063  CZ  ARG A  75      31.332  68.240  81.121  1.00 90.38      0001 C  
ATOM   1064  NH1 ARG A  75      30.324  67.465  80.810  1.00 90.38      0001 N1+
ATOM   1065  NH2 ARG A  75      31.062  69.422  81.584  1.00 90.38      0001 N  
ATOM   1066  H   ARG A  75      31.310  64.525  77.653  1.00 90.38      0001 H  
ATOM   1067  HA  ARG A  75      33.900  65.521  76.597  1.00 90.38      0001 H  
ATOM   1068 1HB  ARG A  75      33.060  64.333  79.250  1.00 90.38      0001 H  
ATOM   1069 2HB  ARG A  75      34.663  64.991  78.891  1.00 90.38      0001 H  
ATOM   1070 1HG  ARG A  75      33.768  67.214  78.617  1.00 90.38      0001 H  
ATOM   1071 2HG  ARG A  75      32.104  66.613  78.715  1.00 90.38      0001 H  
ATOM   1072 1HD  ARG A  75      32.530  65.797  81.004  1.00 90.38      0001 H  
ATOM   1073 2HD  ARG A  75      34.159  66.490  80.927  1.00 90.38      0001 H  
ATOM   1074  HE  ARG A  75      33.289  68.586  81.304  1.00 90.38      0001 H  
ATOM   1075 1HH1 ARG A  75      30.491  66.570  80.390  1.00 90.38      0001 H  
ATOM   1076 2HH1 ARG A  75      29.379  67.765  80.992  1.00 90.38      0001 H  
ATOM   1077 1HH2 ARG A  75      31.808  70.056  81.825  1.00 90.38      0001 H  
ATOM   1078 2HH2 ARG A  75      30.099  69.702  81.711  1.00 90.38      0001 H  
ATOM   1079  N   GLY A  76      33.189  62.622  76.103  1.00 94.94      0001 N  
ATOM   1080  CA  GLY A  76      33.642  61.344  75.599  1.00 94.94      0001 C  
ATOM   1081  C   GLY A  76      32.514  60.894  74.702  1.00 94.94      0001 C  
ATOM   1082  O   GLY A  76      31.494  61.601  74.644  1.00 94.94      0001 O  
ATOM   1083  H   GLY A  76      32.256  62.914  75.851  1.00 94.94      0001 H  
ATOM   1084 1HA  GLY A  76      34.564  61.460  75.029  1.00 94.94      0001 H  
ATOM   1085 2HA  GLY A  76      33.780  60.636  76.416  1.00 94.94      0001 H  
ATOM   1086  N   PRO A  77      32.623  59.737  74.035  1.00 95.31      0001 N  
ATOM   1087  CA  PRO A  77      31.518  59.207  73.239  1.00 95.31      0001 C  
ATOM   1088  C   PRO A  77      30.386  58.748  74.152  1.00 95.31      0001 C  
ATOM   1089  O   PRO A  77      30.510  58.785  75.380  1.00 95.31      0001 O  
ATOM   1090  CB  PRO A  77      32.175  58.045  72.495  1.00 95.31      0001 C  
ATOM   1091  CG  PRO A  77      33.184  57.556  73.429  1.00 95.31      0001 C  
ATOM   1092  CD  PRO A  77      33.769  58.813  74.006  1.00 95.31      0001 C  
ATOM   1093  HA  PRO A  77      31.151  59.950  72.536  1.00 95.31      0001 H  
ATOM   1094 1HB  PRO A  77      31.452  57.273  72.259  1.00 95.31      0001 H  
ATOM   1095 2HB  PRO A  77      32.652  58.404  71.585  1.00 95.31      0001 H  
ATOM   1096 1HG  PRO A  77      32.711  56.961  74.212  1.00 95.31      0001 H  
ATOM   1097 2HG  PRO A  77      33.946  56.973  72.914  1.00 95.31      0001 H  
ATOM   1098 1HD  PRO A  77      34.133  58.631  75.011  1.00 95.31      0001 H  
ATOM   1099 2HD  PRO A  77      34.560  59.202  73.364  1.00 95.31      0001 H  
ATOM   1100  N   ILE A  78      29.270  58.350  73.565  1.00 92.12      0001 N  
ATOM   1101  CA  ILE A  78      28.075  58.009  74.337  1.00 92.12      0001 C  
ATOM   1102  C   ILE A  78      28.354  56.759  75.170  1.00 92.12      0001 C  
ATOM   1103  O   ILE A  78      28.802  55.761  74.601  1.00 92.12      0001 O  
ATOM   1104  CB  ILE A  78      26.880  57.662  73.407  1.00 92.12      0001 C  
ATOM   1105  CG1 ILE A  78      26.642  58.745  72.340  1.00 92.12      0001 C  
ATOM   1106  CG2 ILE A  78      25.591  57.455  74.227  1.00 92.12      0001 C  
ATOM   1107  CD1 ILE A  78      25.876  58.212  71.143  1.00 92.12      0001 C  
ATOM   1108  H   ILE A  78      29.225  58.298  72.560  1.00 92.12      0001 H  
ATOM   1109  HA  ILE A  78      27.814  58.852  74.975  1.00 92.12      0001 H  
ATOM   1110  HB  ILE A  78      27.120  56.737  72.883  1.00 92.12      0001 H  
ATOM   1111 1HG1 ILE A  78      26.096  59.576  72.786  1.00 92.12      0001 H  
ATOM   1112 2HG1 ILE A  78      27.589  59.124  71.967  1.00 92.12      0001 H  
ATOM   1113 1HG2 ILE A  78      24.747  57.252  73.572  1.00 92.12      0001 H  
ATOM   1114 2HG2 ILE A  78      25.369  58.343  74.823  1.00 92.12      0001 H  
ATOM   1115 3HG2 ILE A  78      25.704  56.600  74.889  1.00 92.12      0001 H  
ATOM   1116 1HD1 ILE A  78      25.850  58.973  70.370  1.00 92.12      0001 H  
ATOM   1117 2HD1 ILE A  78      24.855  57.955  71.427  1.00 92.12      0001 H  
ATOM   1118 3HD1 ILE A  78      26.375  57.327  70.745  1.00 92.12      0001 H  
ATOM   1119  N   PRO A  79      28.103  56.773  76.494  1.00 91.44      0001 N  
ATOM   1120  CA  PRO A  79      28.264  55.481  77.174  1.00 91.44      0001 C  
ATOM   1121  C   PRO A  79      27.325  54.422  76.601  1.00 91.44      0001 C  
ATOM   1122  O   PRO A  79      26.116  54.649  76.474  1.00 91.44      0001 O  
ATOM   1123  CB  PRO A  79      27.911  55.805  78.630  1.00 91.44      0001 C  
ATOM   1124  CG  PRO A  79      28.161  57.269  78.745  1.00 91.44      0001 C  
ATOM   1125  CD  PRO A  79      27.663  57.812  77.441  1.00 91.44      0001 C  
ATOM   1126  HA  PRO A  79      29.296  55.153  77.092  1.00 91.44      0001 H  
ATOM   1127 1HB  PRO A  79      26.859  55.596  78.820  1.00 91.44      0001 H  
ATOM   1128 2HB  PRO A  79      28.542  55.244  79.320  1.00 91.44      0001 H  
ATOM   1129 1HG  PRO A  79      27.609  57.699  79.580  1.00 91.44      0001 H  
ATOM   1130 2HG  PRO A  79      29.230  57.458  78.849  1.00 91.44      0001 H  
ATOM   1131 1HD  PRO A  79      26.575  57.891  77.442  1.00 91.44      0001 H  
ATOM   1132 2HD  PRO A  79      28.129  58.773  77.222  1.00 91.44      0001 H  
ATOM   1133  N   LYS A  80      27.868  53.281  76.205  1.00 94.75      0001 N  
ATOM   1134  CA  LYS A  80      27.049  52.250  75.563  1.00 94.75      0001 C  
ATOM   1135  C   LYS A  80      26.313  51.519  76.660  1.00 94.75      0001 C  
ATOM   1136  O   LYS A  80      26.728  51.634  77.800  1.00 94.75      0001 O  
ATOM   1137  CB  LYS A  80      27.908  51.284  74.753  1.00 94.75      0001 C  
ATOM   1138  CG  LYS A  80      28.698  52.005  73.684  1.00 94.75      0001 C  
ATOM   1139  CD  LYS A  80      29.230  51.030  72.659  1.00 94.75      0001 C  
ATOM   1140  CE  LYS A  80      30.188  51.697  71.694  1.00 94.75      0001 C  
ATOM   1141  NZ  LYS A  80      29.642  52.945  71.094  1.00 94.75      0001 N1+
ATOM   1142  H   LYS A  80      28.859  53.124  76.340  1.00 94.75      0001 H  
ATOM   1143  HA  LYS A  80      26.325  52.726  74.901  1.00 94.75      0001 H  
ATOM   1144 1HB  LYS A  80      28.600  50.761  75.414  1.00 94.75      0001 H  
ATOM   1145 2HB  LYS A  80      27.253  50.552  74.279  1.00 94.75      0001 H  
ATOM   1146 1HG  LYS A  80      28.043  52.721  73.188  1.00 94.75      0001 H  
ATOM   1147 2HG  LYS A  80      29.529  52.538  74.147  1.00 94.75      0001 H  
ATOM   1148 1HD  LYS A  80      29.755  50.225  73.170  1.00 94.75      0001 H  
ATOM   1149 2HD  LYS A  80      28.390  50.611  72.104  1.00 94.75      0001 H  
ATOM   1150 1HE  LYS A  80      31.111  51.940  72.224  1.00 94.75      0001 H  
ATOM   1151 2HE  LYS A  80      30.427  50.991  70.897  1.00 94.75      0001 H  
ATOM   1152 1HZ  LYS A  80      30.222  53.229  70.311  1.00 94.75      0001 H  
ATOM   1153 2HZ  LYS A  80      29.653  53.689  71.781  1.00 94.75      0001 H  
ATOM   1154 3HZ  LYS A  80      28.690  52.803  70.779  1.00 94.75      0001 H  
ATOM   1155  N   ALA A  81      25.265  50.772  76.354  1.00 96.06      0001 N  
ATOM   1156  CA  ALA A  81      24.539  50.016  77.369  1.00 96.06      0001 C  
ATOM   1157  C   ALA A  81      24.396  48.552  76.947  1.00 96.06      0001 C  
ATOM   1158  O   ALA A  81      24.059  48.273  75.801  1.00 96.06      0001 O  
ATOM   1159  CB  ALA A  81      23.177  50.662  77.632  1.00 96.06      0001 C  
ATOM   1160  H   ALA A  81      24.956  50.714  75.388  1.00 96.06      0001 H  
ATOM   1161  HA  ALA A  81      25.111  50.040  78.291  1.00 96.06      0001 H  
ATOM   1162 1HB  ALA A  81      23.309  51.723  77.851  1.00 96.06      0001 H  
ATOM   1163 2HB  ALA A  81      22.707  50.187  78.492  1.00 96.06      0001 H  
ATOM   1164 3HB  ALA A  81      22.534  50.553  76.758  1.00 96.06      0001 H  
ATOM   1165  N   ILE A  82      24.667  47.632  77.862  1.00 96.56      0001 N  
ATOM   1166  CA  ILE A  82      24.589  46.194  77.592  1.00 96.56      0001 C  
ATOM   1167  C   ILE A  82      23.165  45.739  77.910  1.00 96.56      0001 C  
ATOM   1168  O   ILE A  82      22.676  45.939  79.024  1.00 96.56      0001 O  
ATOM   1169  CB  ILE A  82      25.605  45.376  78.442  1.00 96.56      0001 C  
ATOM   1170  CG1 ILE A  82      27.037  45.903  78.224  1.00 96.56      0001 C  
ATOM   1171  CG2 ILE A  82      25.535  43.877  78.073  1.00 96.56      0001 C  
ATOM   1172  CD1 ILE A  82      28.106  45.297  79.147  1.00 96.56      0001 C  
ATOM   1173  H   ILE A  82      24.948  47.935  78.791  1.00 96.56      0001 H  
ATOM   1174  HA  ILE A  82      24.796  46.022  76.537  1.00 96.56      0001 H  
ATOM   1175  HB  ILE A  82      25.353  45.494  79.495  1.00 96.56      0001 H  
ATOM   1176 1HG1 ILE A  82      27.324  45.715  77.189  1.00 96.56      0001 H  
ATOM   1177 2HG1 ILE A  82      27.043  46.978  78.386  1.00 96.56      0001 H  
ATOM   1178 1HG2 ILE A  82      26.179  43.294  78.732  1.00 96.56      0001 H  
ATOM   1179 2HG2 ILE A  82      25.854  43.732  77.038  1.00 96.56      0001 H  
ATOM   1180 3HG2 ILE A  82      24.518  43.504  78.191  1.00 96.56      0001 H  
ATOM   1181 1HD1 ILE A  82      29.060  45.794  78.973  1.00 96.56      0001 H  
ATOM   1182 2HD1 ILE A  82      28.226  44.235  78.940  1.00 96.56      0001 H  
ATOM   1183 3HD1 ILE A  82      27.819  45.433  80.191  1.00 96.56      0001 H  
ATOM   1184  N   MET A  83      22.476  45.177  76.930  1.00 95.88      0001 N  
ATOM   1185  CA  MET A  83      21.039  44.955  77.035  1.00 95.88      0001 C  
ATOM   1186  C   MET A  83      20.628  43.937  78.094  1.00 95.88      0001 C  
ATOM   1187  O   MET A  83      21.183  42.841  78.177  1.00 95.88      0001 O  
ATOM   1188  CB  MET A  83      20.456  44.534  75.686  1.00 95.88      0001 C  
ATOM   1189  CG  MET A  83      20.704  45.536  74.576  1.00 95.88      0001 C  
ATOM   1190  SD  MET A  83      19.968  45.044  73.004  1.00 95.88      0001 S  
ATOM   1191  CE  MET A  83      18.258  45.595  73.212  1.00 95.88      0001 C  
ATOM   1192  H   MET A  83      22.951  44.936  76.063  1.00 95.88      0001 H  
ATOM   1193  HA  MET A  83      20.605  45.908  77.307  1.00 95.88      0001 H  
ATOM   1194 1HB  MET A  83      20.897  43.583  75.397  1.00 95.88      0001 H  
ATOM   1195 2HB  MET A  83      19.382  44.397  75.802  1.00 95.88      0001 H  
ATOM   1196 1HG  MET A  83      20.297  46.504  74.870  1.00 95.88      0001 H  
ATOM   1197 2HG  MET A  83      21.778  45.640  74.433  1.00 95.88      0001 H  
ATOM   1198 1HE  MET A  83      17.690  45.387  72.305  1.00 95.88      0001 H  
ATOM   1199 2HE  MET A  83      18.238  46.669  73.405  1.00 95.88      0001 H  
ATOM   1200 3HE  MET A  83      17.797  45.072  74.050  1.00 95.88      0001 H  
ATOM   1201  N   GLY A  84      19.654  44.310  78.913  1.00 93.81      0001 N  
ATOM   1202  CA  GLY A  84      19.115  43.438  79.951  1.00 93.81      0001 C  
ATOM   1203  C   GLY A  84      20.050  43.060  81.087  1.00 93.81      0001 C  
ATOM   1204  O   GLY A  84      19.735  42.176  81.894  1.00 93.81      0001 O  
ATOM   1205  H   GLY A  84      19.251  45.243  78.807  1.00 93.81      0001 H  
ATOM   1206 1HA  GLY A  84      18.254  43.939  80.390  1.00 93.81      0001 H  
ATOM   1207 2HA  GLY A  84      18.770  42.515  79.486  1.00 93.81      0001 H  
ATOM   1208  N   ALA A  85      21.220  43.685  81.122  1.00 93.56      0001 N  
ATOM   1209  CA  ALA A  85      22.285  43.341  82.060  1.00 93.56      0001 C  
ATOM   1210  C   ALA A  85      22.382  44.324  83.230  1.00 93.56      0001 C  
ATOM   1211  O   ALA A  85      23.324  44.261  84.029  1.00 93.56      0001 O  
ATOM   1212  CB  ALA A  85      23.612  43.287  81.299  1.00 93.56      0001 C  
ATOM   1213  H   ALA A  85      21.401  44.406  80.437  1.00 93.56      0001 H  
ATOM   1214  HA  ALA A  85      22.090  42.351  82.472  1.00 93.56      0001 H  
ATOM   1215 1HB  ALA A  85      23.526  42.605  80.454  1.00 93.56      0001 H  
ATOM   1216 2HB  ALA A  85      24.400  42.928  81.961  1.00 93.56      0001 H  
ATOM   1217 3HB  ALA A  85      23.874  44.281  80.936  1.00 93.56      0001 H  
ATOM   1218  N   GLY A  86      21.456  45.266  83.287  1.00 89.31      0001 N  
ATOM   1219  CA  GLY A  86      21.445  46.294  84.314  1.00 89.31      0001 C  
ATOM   1220  C   GLY A  86      20.451  45.973  85.400  1.00 89.31      0001 C  
ATOM   1221  O   GLY A  86      19.685  45.014  85.318  1.00 89.31      0001 O  
ATOM   1222  H   GLY A  86      20.705  45.284  82.602  1.00 89.31      0001 H  
ATOM   1223 1HA  GLY A  86      22.435  46.395  84.755  1.00 89.31      0001 H  
ATOM   1224 2HA  GLY A  86      21.171  47.247  83.861  1.00 89.31      0001 H  
ATOM   1225  N   GLU A  87      20.481  46.776  86.446  1.00 85.81      0001 N  
ATOM   1226  CA  GLU A  87      19.647  46.573  87.618  1.00 85.81      0001 C  
ATOM   1227  C   GLU A  87      18.180  46.791  87.253  1.00 85.81      0001 C  
ATOM   1228  O   GLU A  87      17.826  47.767  86.600  1.00 85.81      0001 O  
ATOM   1229  CB  GLU A  87      20.091  47.550  88.709  1.00 85.81      0001 C  
ATOM   1230  CG  GLU A  87      21.476  47.251  89.308  1.00 85.81      0001 C  
ATOM   1231  CD  GLU A  87      22.672  47.490  88.387  1.00 85.81      0001 C  
ATOM   1232  OE1 GLU A  87      22.618  48.332  87.469  1.00 85.81      0001 O  
ATOM   1233  OE2 GLU A  87      23.707  46.805  88.573  1.00 85.81      0001 O1-
ATOM   1234  H   GLU A  87      21.123  47.565  86.456  1.00 85.81      0001 H  
ATOM   1235  HA  GLU A  87      19.771  45.549  87.968  1.00 85.81      0001 H  
ATOM   1236 1HB  GLU A  87      20.088  48.559  88.297  1.00 85.81      0001 H  
ATOM   1237 2HB  GLU A  87      19.362  47.511  89.518  1.00 85.81      0001 H  
ATOM   1238 1HG  GLU A  87      21.607  47.868  90.196  1.00 85.81      0001 H  
ATOM   1239 2HG  GLU A  87      21.485  46.206  89.615  1.00 85.81      0001 H  
ATOM   1240  N   GLY A  88      17.328  45.848  87.614  1.00 88.50      0001 N  
ATOM   1241  CA  GLY A  88      15.919  45.904  87.265  1.00 88.50      0001 C  
ATOM   1242  C   GLY A  88      15.693  45.340  85.877  1.00 88.50      0001 C  
ATOM   1243  O   GLY A  88      14.680  45.617  85.239  1.00 88.50      0001 O  
ATOM   1244  H   GLY A  88      17.668  45.033  88.112  1.00 88.50      0001 H  
ATOM   1245 1HA  GLY A  88      15.351  45.313  87.982  1.00 88.50      0001 H  
ATOM   1246 2HA  GLY A  88      15.568  46.935  87.298  1.00 88.50      0001 H  
ATOM   1247  N   GLY A  89      16.665  44.595  85.365  1.00 89.00      0001 N  
ATOM   1248  CA  GLY A  89      16.577  44.068  84.009  1.00 89.00      0001 C  
ATOM   1249  C   GLY A  89      16.759  45.156  82.967  1.00 89.00      0001 C  
ATOM   1250  O   GLY A  89      16.382  45.002  81.805  1.00 89.00      0001 O  
ATOM   1251  H   GLY A  89      17.500  44.402  85.910  1.00 89.00      0001 H  
ATOM   1252 1HA  GLY A  89      17.351  43.314  83.870  1.00 89.00      0001 H  
ATOM   1253 2HA  GLY A  89      15.600  43.605  83.862  1.00 89.00      0001 H  
ATOM   1254  N   SER A  90      17.312  46.280  83.398  1.00 92.50      0001 N  
ATOM   1255  CA  SER A  90      17.528  47.449  82.550  1.00 92.50      0001 C  
ATOM   1256  C   SER A  90      18.733  47.200  81.654  1.00 92.50      0001 C  
ATOM   1257  O   SER A  90      19.347  46.139  81.715  1.00 92.50      0001 O  
ATOM   1258  CB  SER A  90      17.789  48.661  83.442  1.00 92.50      0001 C  
ATOM   1259  OG  SER A  90      18.914  48.430  84.262  1.00 92.50      0001 O  
ATOM   1260  H   SER A  90      17.633  46.328  84.353  1.00 92.50      0001 H  
ATOM   1261  HA  SER A  90      16.652  47.643  81.931  1.00 92.50      0001 H  
ATOM   1262 1HB  SER A  90      17.963  49.542  82.830  1.00 92.50      0001 H  
ATOM   1263 2HB  SER A  90      16.917  48.835  84.073  1.00 92.50      0001 H  
ATOM   1264  HG  SER A  90      18.601  48.322  85.173  1.00 92.50      0001 H  
ATOM   1265  N   ASP A  91      19.106  48.159  80.825  1.00 94.62      0001 N  
ATOM   1266  CA  ASP A  91      20.326  48.025  80.036  1.00 94.62      0001 C  
ATOM   1267  C   ASP A  91      21.453  48.664  80.856  1.00 94.62      0001 C  
ATOM   1268  O   ASP A  91      21.272  49.745  81.421  1.00 94.62      0001 O  
ATOM   1269  CB  ASP A  91      20.146  48.683  78.668  1.00 94.62      0001 C  
ATOM   1270  CG  ASP A  91      18.988  48.088  77.887  1.00 94.62      0001 C  
ATOM   1271  OD1 ASP A  91      18.681  46.884  78.033  1.00 94.62      0001 O  
ATOM   1272  OD2 ASP A  91      18.349  48.833  77.115  1.00 94.62      0001 O1-
ATOM   1273  H   ASP A  91      18.573  49.023  80.767  1.00 94.62      0001 H  
ATOM   1274  HA  ASP A  91      20.545  46.971  79.883  1.00 94.62      0001 H  
ATOM   1275 1HB  ASP A  91      19.954  49.745  78.808  1.00 94.62      0001 H  
ATOM   1276 2HB  ASP A  91      21.064  48.562  78.092  1.00 94.62      0001 H  
ATOM   1277  N   ALA A  92      22.584  47.983  80.986  1.00 95.88      0001 N  
ATOM   1278  CA  ALA A  92      23.672  48.409  81.874  1.00 95.88      0001 C  
ATOM   1279  C   ALA A  92      24.664  49.344  81.187  1.00 95.88      0001 C  
ATOM   1280  O   ALA A  92      25.392  48.866  80.308  1.00 95.88      0001 O  
ATOM   1281  CB  ALA A  92      24.451  47.181  82.357  1.00 95.88      0001 C  
ATOM   1282  H   ALA A  92      22.696  47.122  80.461  1.00 95.88      0001 H  
ATOM   1283  HA  ALA A  92      23.243  48.908  82.741  1.00 95.88      0001 H  
ATOM   1284 1HB  ALA A  92      23.814  46.551  82.959  1.00 95.88      0001 H  
ATOM   1285 2HB  ALA A  92      25.294  47.502  82.974  1.00 95.88      0001 H  
ATOM   1286 3HB  ALA A  92      24.827  46.609  81.509  1.00 95.88      0001 H  
ATOM   1287  N   PRO A  93      24.755  50.627  81.589  1.00 94.06      0001 N  
ATOM   1288  CA  PRO A  93      25.805  51.424  80.944  1.00 94.06      0001 C  
ATOM   1289  C   PRO A  93      27.201  50.849  81.156  1.00 94.06      0001 C  
ATOM   1290  O   PRO A  93      27.525  50.337  82.230  1.00 94.06      0001 O  
ATOM   1291  CB  PRO A  93      25.682  52.787  81.629  1.00 94.06      0001 C  
ATOM   1292  CG  PRO A  93      24.285  52.831  82.088  1.00 94.06      0001 C  
ATOM   1293  CD  PRO A  93      24.031  51.442  82.579  1.00 94.06      0001 C  
ATOM   1294  HA  PRO A  93      25.590  51.517  79.883  1.00 94.06      0001 H  
ATOM   1295 1HB  PRO A  93      26.355  52.841  82.483  1.00 94.06      0001 H  
ATOM   1296 2HB  PRO A  93      25.889  53.596  80.929  1.00 94.06      0001 H  
ATOM   1297 1HG  PRO A  93      24.162  53.555  82.890  1.00 94.06      0001 H  
ATOM   1298 2HG  PRO A  93      23.625  53.062  81.253  1.00 94.06      0001 H  
ATOM   1299 1HD  PRO A  93      24.454  51.299  83.575  1.00 94.06      0001 H  
ATOM   1300 2HD  PRO A  93      22.964  51.226  82.570  1.00 94.06      0001 H  
ATOM   1301  N   VAL A  94      28.021  50.893  80.122  1.00 94.69      0001 N  
ATOM   1302  CA  VAL A  94      29.388  50.394  80.179  1.00 94.69      0001 C  
ATOM   1303  C   VAL A  94      30.195  51.500  80.852  1.00 94.69      0001 C  
ATOM   1304  O   VAL A  94      30.148  52.650  80.388  1.00 94.69      0001 O  
ATOM   1305  CB  VAL A  94      29.935  50.107  78.755  1.00 94.69      0001 C  
ATOM   1306  CG1 VAL A  94      31.402  49.678  78.797  1.00 94.69      0001 C  
ATOM   1307  CG2 VAL A  94      29.109  49.024  78.063  1.00 94.69      0001 C  
ATOM   1308  H   VAL A  94      27.688  51.297  79.250  1.00 94.69      0001 H  
ATOM   1309  HA  VAL A  94      29.421  49.482  80.769  1.00 94.69      0001 H  
ATOM   1310  HB  VAL A  94      29.855  51.012  78.161  1.00 94.69      0001 H  
ATOM   1311 1HG1 VAL A  94      31.739  49.425  77.794  1.00 94.69      0001 H  
ATOM   1312 2HG1 VAL A  94      31.523  48.810  79.447  1.00 94.69      0001 H  
ATOM   1313 3HG1 VAL A  94      32.016  50.498  79.166  1.00 94.69      0001 H  
ATOM   1314 1HG2 VAL A  94      29.491  48.863  77.055  1.00 94.69      0001 H  
ATOM   1315 2HG2 VAL A  94      28.066  49.328  77.991  1.00 94.69      0001 H  
ATOM   1316 3HG2 VAL A  94      29.175  48.094  78.626  1.00 94.69      0001 H  
ATOM   1317  N   PRO A  95      30.920  51.191  81.946  1.00 93.62      0001 N  
ATOM   1318  CA  PRO A  95      31.670  52.300  82.545  1.00 93.62      0001 C  
ATOM   1319  C   PRO A  95      32.721  52.850  81.600  1.00 93.62      0001 C  
ATOM   1320  O   PRO A  95      33.357  52.086  80.865  1.00 93.62      0001 O  
ATOM   1321  CB  PRO A  95      32.364  51.647  83.745  1.00 93.62      0001 C  
ATOM   1322  CG  PRO A  95      31.533  50.478  84.056  1.00 93.62      0001 C  
ATOM   1323  CD  PRO A  95      31.129  49.949  82.713  1.00 93.62      0001 C  
ATOM   1324  HA  PRO A  95      30.986  53.082  82.866  1.00 93.62      0001 H  
ATOM   1325 1HB  PRO A  95      33.367  51.324  83.467  1.00 93.62      0001 H  
ATOM   1326 2HB  PRO A  95      32.407  52.332  84.592  1.00 93.62      0001 H  
ATOM   1327 1HG  PRO A  95      32.099  49.737  84.617  1.00 93.62      0001 H  
ATOM   1328 2HG  PRO A  95      30.652  50.791  84.617  1.00 93.62      0001 H  
ATOM   1329 1HD  PRO A  95      31.931  49.356  82.270  1.00 93.62      0001 H  
ATOM   1330 2HD  PRO A  95      30.209  49.369  82.793  1.00 93.62      0001 H  
ATOM   1331  N   GLN A  96      32.944  54.154  81.635  1.00 95.06      0001 N  
ATOM   1332  CA  GLN A  96      33.997  54.770  80.836  1.00 95.06      0001 C  
ATOM   1333  C   GLN A  96      34.586  55.955  81.574  1.00 95.06      0001 C  
ATOM   1334  O   GLN A  96      33.947  56.521  82.461  1.00 95.06      0001 O  
ATOM   1335  CB  GLN A  96      33.465  55.208  79.465  1.00 95.06      0001 C  
ATOM   1336  CG  GLN A  96      32.473  56.368  79.455  1.00 95.06      0001 C  
ATOM   1337  CD  GLN A  96      32.020  56.678  78.049  1.00 95.06      0001 C  
ATOM   1338  NE2 GLN A  96      32.038  57.920  77.676  1.00 95.06      0001 N  
ATOM   1339  OE1 GLN A  96      31.674  55.783  77.290  1.00 95.06      0001 O  
ATOM   1340  H   GLN A  96      32.380  54.744  82.242  1.00 95.06      0001 H  
ATOM   1341  HA  GLN A  96      34.795  54.045  80.679  1.00 95.06      0001 H  
ATOM   1342 1HB  GLN A  96      34.314  55.497  78.848  1.00 95.06      0001 H  
ATOM   1343 2HB  GLN A  96      32.993  54.343  79.000  1.00 95.06      0001 H  
ATOM   1344 1HG  GLN A  96      31.603  56.110  80.058  1.00 95.06      0001 H  
ATOM   1345 2HG  GLN A  96      32.943  57.257  79.873  1.00 95.06      0001 H  
ATOM   1346 1HE2 GLN A  96      31.692  58.145  76.753  1.00 95.06      0001 H  
ATOM   1347 2HE2 GLN A  96      32.356  58.652  78.302  1.00 95.06      0001 H  
ATOM   1348  N   GLN A  97      35.790  56.337  81.188  1.00 95.62      0001 N  
ATOM   1349  CA  GLN A  97      36.447  57.532  81.697  1.00 95.62      0001 C  
ATOM   1350  C   GLN A  97      36.196  58.628  80.666  1.00 95.62      0001 C  
ATOM   1351  O   GLN A  97      36.719  58.562  79.558  1.00 95.62      0001 O  
ATOM   1352  CB  GLN A  97      37.944  57.238  81.867  1.00 95.62      0001 C  
ATOM   1353  CG  GLN A  97      38.821  58.410  82.304  1.00 95.62      0001 C  
ATOM   1354  CD  GLN A  97      38.472  58.977  83.665  1.00 95.62      0001 C  
ATOM   1355  NE2 GLN A  97      38.470  60.272  83.757  1.00 95.62      0001 N  
ATOM   1356  OE1 GLN A  97      38.189  58.263  84.629  1.00 95.62      0001 O  
ATOM   1357  H   GLN A  97      36.267  55.801  80.466  1.00 95.62      0001 H  
ATOM   1358  HA  GLN A  97      36.016  57.829  82.652  1.00 95.62      0001 H  
ATOM   1359 1HB  GLN A  97      38.047  56.437  82.597  1.00 95.62      0001 H  
ATOM   1360 2HB  GLN A  97      38.332  56.872  80.917  1.00 95.62      0001 H  
ATOM   1361 1HG  GLN A  97      39.857  58.077  82.324  1.00 95.62      0001 H  
ATOM   1362 2HG  GLN A  97      38.737  59.208  81.567  1.00 95.62      0001 H  
ATOM   1363 1HE2 GLN A  97      38.239  60.708  84.637  1.00 95.62      0001 H  
ATOM   1364 2HE2 GLN A  97      38.690  60.828  82.943  1.00 95.62      0001 H  
ATOM   1365  N   ASP A  98      35.376  59.610  81.008  1.00 95.31      0001 N  
ATOM   1366  CA  ASP A  98      35.220  60.799  80.166  1.00 95.31      0001 C  
ATOM   1367  C   ASP A  98      36.465  61.654  80.380  1.00 95.31      0001 C  
ATOM   1368  O   ASP A  98      37.123  61.557  81.422  1.00 95.31      0001 O  
ATOM   1369  CB  ASP A  98      34.002  61.634  80.579  1.00 95.31      0001 C  
ATOM   1370  CG  ASP A  98      32.698  61.146  79.969  1.00 95.31      0001 C  
ATOM   1371  OD1 ASP A  98      32.697  60.391  78.972  1.00 95.31      0001 O  
ATOM   1372  OD2 ASP A  98      31.626  61.567  80.465  1.00 95.31      0001 O1-
ATOM   1373  H   ASP A  98      34.886  59.581  81.897  1.00 95.31      0001 H  
ATOM   1374  HA  ASP A  98      35.150  60.527  79.113  1.00 95.31      0001 H  
ATOM   1375 1HB  ASP A  98      33.921  61.638  81.666  1.00 95.31      0001 H  
ATOM   1376 2HB  ASP A  98      34.159  62.658  80.249  1.00 95.31      0001 H  
ATOM   1377  N   ILE A  99      36.769  62.521  79.429  1.00 96.06      0001 N  
ATOM   1378  CA  ILE A  99      37.893  63.445  79.547  1.00 96.06      0001 C  
ATOM   1379  C   ILE A  99      37.533  64.421  80.682  1.00 96.06      0001 C  
ATOM   1380  O   ILE A  99      36.417  64.953  80.707  1.00 96.06      0001 O  
ATOM   1381  CB  ILE A  99      38.130  64.178  78.187  1.00 96.06      0001 C  
ATOM   1382  CG1 ILE A  99      38.433  63.168  77.054  1.00 96.06      0001 C  
ATOM   1383  CG2 ILE A  99      39.254  65.217  78.287  1.00 96.06      0001 C  
ATOM   1384  CD1 ILE A  99      39.666  62.265  77.220  1.00 96.06      0001 C  
ATOM   1385  H   ILE A  99      36.184  62.587  78.598  1.00 96.06      0001 H  
ATOM   1386  HA  ILE A  99      38.784  62.883  79.816  1.00 96.06      0001 H  
ATOM   1387  HB  ILE A  99      37.213  64.707  77.926  1.00 96.06      0001 H  
ATOM   1388 1HG1 ILE A  99      37.569  62.520  76.918  1.00 96.06      0001 H  
ATOM   1389 2HG1 ILE A  99      38.556  63.733  76.132  1.00 96.06      0001 H  
ATOM   1390 1HG2 ILE A  99      39.439  65.666  77.311  1.00 96.06      0001 H  
ATOM   1391 2HG2 ILE A  99      40.175  64.765  78.653  1.00 96.06      0001 H  
ATOM   1392 3HG2 ILE A  99      38.952  66.012  78.972  1.00 96.06      0001 H  
ATOM   1393 1HD1 ILE A  99      39.779  61.657  76.325  1.00 96.06      0001 H  
ATOM   1394 2HD1 ILE A  99      39.545  61.604  78.079  1.00 96.06      0001 H  
ATOM   1395 3HD1 ILE A  99      40.560  62.870  77.341  1.00 96.06      0001 H  
ATOM   1396  N   PRO A 100      38.429  64.625  81.668  1.00 93.94      0001 N  
ATOM   1397  CA  PRO A 100      38.011  65.486  82.782  1.00 93.94      0001 C  
ATOM   1398  C   PRO A 100      37.965  66.969  82.429  1.00 93.94      0001 C  
ATOM   1399  O   PRO A 100      38.621  67.418  81.500  1.00 93.94      0001 O  
ATOM   1400  CB  PRO A 100      39.087  65.212  83.832  1.00 93.94      0001 C  
ATOM   1401  CG  PRO A 100      40.296  64.951  83.032  1.00 93.94      0001 C  
ATOM   1402  CD  PRO A 100      39.794  64.112  81.889  1.00 93.94      0001 C  
ATOM   1403  HA  PRO A 100      37.043  65.176  83.167  1.00 93.94      0001 H  
ATOM   1404 1HB  PRO A 100      39.227  66.071  84.486  1.00 93.94      0001 H  
ATOM   1405 2HB  PRO A 100      38.828  64.327  84.415  1.00 93.94      0001 H  
ATOM   1406 1HG  PRO A 100      40.709  65.891  82.665  1.00 93.94      0001 H  
ATOM   1407 2HG  PRO A 100      41.040  64.409  83.614  1.00 93.94      0001 H  
ATOM   1408 1HD  PRO A 100      40.419  64.257  81.008  1.00 93.94      0001 H  
ATOM   1409 2HD  PRO A 100      39.757  63.059  82.174  1.00 93.94      0001 H  
ATOM   1410  N   ASP A 101      37.244  67.754  83.214  1.00 90.31      0001 N  
ATOM   1411  CA  ASP A 101      37.103  69.196  82.971  1.00 90.31      0001 C  
ATOM   1412  C   ASP A 101      38.417  69.950  83.160  1.00 90.31      0001 C  
ATOM   1413  O   ASP A 101      38.609  71.052  82.646  1.00 90.31      0001 O  
ATOM   1414  CB  ASP A 101      36.055  69.781  83.919  1.00 90.31      0001 C  
ATOM   1415  CG  ASP A 101      34.646  69.393  83.529  1.00 90.31      0001 C  
ATOM   1416  OD1 ASP A 101      34.223  69.729  82.404  1.00 90.31      0001 O  
ATOM   1417  OD2 ASP A 101      33.927  68.757  84.333  1.00 90.31      0001 O1-
ATOM   1418  H   ASP A 101      36.760  67.345  84.012  1.00 90.31      0001 H  
ATOM   1419  HA  ASP A 101      36.773  69.358  81.945  1.00 90.31      0001 H  
ATOM   1420 1HB  ASP A 101      36.261  69.436  84.932  1.00 90.31      0001 H  
ATOM   1421 2HB  ASP A 101      36.127  70.869  83.901  1.00 90.31      0001 H  
ATOM   1422  N   SER A 102      39.356  69.332  83.861  1.00 92.50      0001 N  
ATOM   1423  CA  SER A 102      40.683  69.902  84.070  1.00 92.50      0001 C  
ATOM   1424  C   SER A 102      41.587  69.800  82.842  1.00 92.50      0001 C  
ATOM   1425  O   SER A 102      42.667  70.393  82.835  1.00 92.50      0001 O  
ATOM   1426  CB  SER A 102      41.350  69.157  85.224  1.00 92.50      0001 C  
ATOM   1427  OG  SER A 102      41.387  67.769  84.938  1.00 92.50      0001 O  
ATOM   1428  H   SER A 102      39.167  68.419  84.249  1.00 92.50      0001 H  
ATOM   1429  HA  SER A 102      40.592  70.954  84.336  1.00 92.50      0001 H  
ATOM   1430 1HB  SER A 102      42.361  69.538  85.374  1.00 92.50      0001 H  
ATOM   1431 2HB  SER A 102      40.769  69.314  86.132  1.00 92.50      0001 H  
ATOM   1432  HG  SER A 102      41.909  67.331  85.620  1.00 92.50      0001 H  
ATOM   1433  N   TYR A 103      41.167  69.060  81.823  1.00 94.62      0001 N  
ATOM   1434  CA  TYR A 103      41.986  68.783  80.640  1.00 94.62      0001 C  
ATOM   1435  C   TYR A 103      42.477  70.006  79.862  1.00 94.62      0001 C  
ATOM   1436  O   TYR A 103      41.734  70.956  79.580  1.00 94.62      0001 O  
ATOM   1437  CB  TYR A 103      41.165  67.897  79.705  1.00 94.62      0001 C  
ATOM   1438  CG  TYR A 103      41.782  67.646  78.352  1.00 94.62      0001 C  
ATOM   1439  CD1 TYR A 103      42.777  66.665  78.172  1.00 94.62      0001 C  
ATOM   1440  CD2 TYR A 103      41.360  68.388  77.233  1.00 94.62      0001 C  
ATOM   1441  CE1 TYR A 103      43.385  66.472  76.896  1.00 94.62      0001 C  
ATOM   1442  CE2 TYR A 103      41.948  68.180  75.967  1.00 94.62      0001 C  
ATOM   1443  CZ  TYR A 103      42.971  67.253  75.816  1.00 94.62      0001 C  
ATOM   1444  OH  TYR A 103      43.527  67.122  74.575  1.00 94.62      0001 O  
ATOM   1445  H   TYR A 103      40.242  68.646  81.859  1.00 94.62      0001 H  
ATOM   1446  HA  TYR A 103      42.871  68.232  80.959  1.00 94.62      0001 H  
ATOM   1447 1HB  TYR A 103      40.989  66.942  80.200  1.00 94.62      0001 H  
ATOM   1448 2HB  TYR A 103      40.203  68.381  79.541  1.00 94.62      0001 H  
ATOM   1449  HD1 TYR A 103      43.096  66.068  79.014  1.00 94.62      0001 H  
ATOM   1450  HD2 TYR A 103      40.577  69.128  77.341  1.00 94.62      0001 H  
ATOM   1451  HE1 TYR A 103      44.170  65.745  76.761  1.00 94.62      0001 H  
ATOM   1452  HE2 TYR A 103      41.604  68.728  75.108  1.00 94.62      0001 H  
ATOM   1453  HH  TYR A 103      43.955  66.264  74.457  1.00 94.62      0001 H  
ATOM   1454  N   THR A 104      43.753  69.946  79.505  1.00 95.25      0001 N  
ATOM   1455  CA  THR A 104      44.458  70.987  78.761  1.00 95.25      0001 C  
ATOM   1456  C   THR A 104      45.268  70.306  77.665  1.00 95.25      0001 C  
ATOM   1457  O   THR A 104      45.407  69.088  77.691  1.00 95.25      0001 O  
ATOM   1458  CB  THR A 104      45.458  71.727  79.677  1.00 95.25      0001 C  
ATOM   1459  CG2 THR A 104      44.781  72.394  80.857  1.00 95.25      0001 C  
ATOM   1460  OG1 THR A 104      46.399  70.789  80.210  1.00 95.25      0001 O  
ATOM   1461  H   THR A 104      44.288  69.120  79.761  1.00 95.25      0001 H  
ATOM   1462  HA  THR A 104      43.757  71.694  78.322  1.00 95.25      0001 H  
ATOM   1463  HB  THR A 104      45.988  72.482  79.096  1.00 95.25      0001 H  
ATOM   1464  HG1 THR A 104      45.911  70.024  80.544  1.00 95.25      0001 H  
ATOM   1465 1HG2 THR A 104      45.518  72.948  81.433  1.00 95.25      0001 H  
ATOM   1466 2HG2 THR A 104      44.328  71.645  81.500  1.00 95.25      0001 H  
ATOM   1467 3HG2 THR A 104      44.015  73.085  80.511  1.00 95.25      0001 H  
ATOM   1468  N   LEU A 105      45.876  71.056  76.754  1.00 94.50      0001 N  
ATOM   1469  CA  LEU A 105      46.749  70.457  75.733  1.00 94.50      0001 C  
ATOM   1470  C   LEU A 105      47.955  69.715  76.310  1.00 94.50      0001 C  
ATOM   1471  O   LEU A 105      48.502  68.813  75.683  1.00 94.50      0001 O  
ATOM   1472  CB  LEU A 105      47.277  71.529  74.775  1.00 94.50      0001 C  
ATOM   1473  CG  LEU A 105      46.280  72.235  73.850  1.00 94.50      0001 C  
ATOM   1474  CD1 LEU A 105      46.989  73.360  73.115  1.00 94.50      0001 C  
ATOM   1475  CD2 LEU A 105      45.672  71.281  72.832  1.00 94.50      0001 C  
ATOM   1476  H   LEU A 105      45.735  72.062  76.752  1.00 94.50      0001 H  
ATOM   1477  HA  LEU A 105      46.170  69.728  75.166  1.00 94.50      0001 H  
ATOM   1478 1HB  LEU A 105      47.780  72.287  75.372  1.00 94.50      0001 H  
ATOM   1479 2HB  LEU A 105      48.032  71.064  74.141  1.00 94.50      0001 H  
ATOM   1480  HG  LEU A 105      45.482  72.663  74.454  1.00 94.50      0001 H  
ATOM   1481 1HD1 LEU A 105      46.268  73.917  72.518  1.00 94.50      0001 H  
ATOM   1482 2HD1 LEU A 105      47.765  72.962  72.459  1.00 94.50      0001 H  
ATOM   1483 3HD1 LEU A 105      47.444  74.044  73.829  1.00 94.50      0001 H  
ATOM   1484 1HD2 LEU A 105      44.969  71.824  72.202  1.00 94.50      0001 H  
ATOM   1485 2HD2 LEU A 105      45.130  70.483  73.336  1.00 94.50      0001 H  
ATOM   1486 3HD2 LEU A 105      46.453  70.851  72.205  1.00 94.50      0001 H  
ATOM   1487  N   ASN A 106      48.342  70.040  77.535  1.00 95.62      0001 N  
ATOM   1488  CA  ASN A 106      49.449  69.345  78.194  1.00 95.62      0001 C  
ATOM   1489  C   ASN A 106      49.103  67.880  78.457  1.00 95.62      0001 C  
ATOM   1490  O   ASN A 106      49.982  67.025  78.535  1.00 95.62      0001 O  
ATOM   1491  CB  ASN A 106      49.786  70.015  79.531  1.00 95.62      0001 C  
ATOM   1492  CG  ASN A 106      50.351  71.404  79.369  1.00 95.62      0001 C  
ATOM   1493  ND2 ASN A 106      50.255  72.191  80.400  1.00 95.62      0001 N  
ATOM   1494  OD1 ASN A 106      50.851  71.777  78.311  1.00 95.62      0001 O  
ATOM   1495  H   ASN A 106      47.855  70.773  78.026  1.00 95.62      0001 H  
ATOM   1496  HA  ASN A 106      50.332  69.373  77.553  1.00 95.62      0001 H  
ATOM   1497 1HB  ASN A 106      48.891  70.061  80.147  1.00 95.62      0001 H  
ATOM   1498 2HB  ASN A 106      50.526  69.405  80.048  1.00 95.62      0001 H  
ATOM   1499 1HD2 ASN A 106      50.665  73.114  80.361  1.00 95.62      0001 H  
ATOM   1500 2HD2 ASN A 106      49.780  71.877  81.231  1.00 95.62      0001 H  
ATOM   1501  N   ASP A 107      47.818  67.578  78.568  1.00 95.88      0001 N  
ATOM   1502  CA  ASP A 107      47.345  66.241  78.929  1.00 95.88      0001 C  
ATOM   1503  C   ASP A 107      47.191  65.306  77.733  1.00 95.88      0001 C  
ATOM   1504  O   ASP A 107      46.789  64.151  77.884  1.00 95.88      0001 O  
ATOM   1505  CB  ASP A 107      45.988  66.362  79.612  1.00 95.88      0001 C  
ATOM   1506  CG  ASP A 107      46.071  67.062  80.937  1.00 95.88      0001 C  
ATOM   1507  OD1 ASP A 107      46.682  66.505  81.879  1.00 95.88      0001 O  
ATOM   1508  OD2 ASP A 107      45.517  68.178  81.069  1.00 95.88      0001 O1-
ATOM   1509  H   ASP A 107      47.117  68.294  78.393  1.00 95.88      0001 H  
ATOM   1510  HA  ASP A 107      48.050  65.788  79.626  1.00 95.88      0001 H  
ATOM   1511 1HB  ASP A 107      45.325  66.923  78.963  1.00 95.88      0001 H  
ATOM   1512 2HB  ASP A 107      45.566  65.373  79.771  1.00 95.88      0001 H  
ATOM   1513  N   LYS A 108      47.517  65.780  76.539  1.00 95.75      0001 N  
ATOM   1514  CA  LYS A 108      47.422  64.939  75.344  1.00 95.75      0001 C  
ATOM   1515  C   LYS A 108      48.352  63.740  75.424  1.00 95.75      0001 C  
ATOM   1516  O   LYS A 108      49.390  63.762  76.098  1.00 95.75      0001 O  
ATOM   1517  CB  LYS A 108      47.812  65.727  74.100  1.00 95.75      0001 C  
ATOM   1518  CG  LYS A 108      46.790  66.752  73.666  1.00 95.75      0001 C  
ATOM   1519  CD  LYS A 108      47.155  67.356  72.323  1.00 95.75      0001 C  
ATOM   1520  CE  LYS A 108      48.419  68.217  72.352  1.00 95.75      0001 C  
ATOM   1521  NZ  LYS A 108      48.697  68.836  71.018  1.00 95.75      0001 N1+
ATOM   1522  H   LYS A 108      47.868  66.727  76.450  1.00 95.75      0001 H  
ATOM   1523  HA  LYS A 108      46.401  64.569  75.235  1.00 95.75      0001 H  
ATOM   1524 1HB  LYS A 108      48.768  66.213  74.291  1.00 95.75      0001 H  
ATOM   1525 2HB  LYS A 108      47.942  65.025  73.277  1.00 95.75      0001 H  
ATOM   1526 1HG  LYS A 108      45.825  66.257  73.570  1.00 95.75      0001 H  
ATOM   1527 2HG  LYS A 108      46.706  67.538  74.413  1.00 95.75      0001 H  
ATOM   1528 1HD  LYS A 108      47.290  66.555  71.597  1.00 95.75      0001 H  
ATOM   1529 2HD  LYS A 108      46.317  67.971  72.009  1.00 95.75      0001 H  
ATOM   1530 1HE  LYS A 108      48.291  69.007  73.095  1.00 95.75      0001 H  
ATOM   1531 2HE  LYS A 108      49.276  67.605  72.642  1.00 95.75      0001 H  
ATOM   1532 1HZ  LYS A 108      49.386  69.575  71.118  1.00 95.75      0001 H  
ATOM   1533 2HZ  LYS A 108      47.845  69.240  70.645  1.00 95.75      0001 H  
ATOM   1534 3HZ  LYS A 108      49.041  68.144  70.368  1.00 95.75      0001 H  
ATOM   1535  N   ILE A 109      47.995  62.696  74.698  1.00 97.81      0001 N  
ATOM   1536  CA  ILE A 109      48.849  61.520  74.594  1.00 97.81      0001 C  
ATOM   1537  C   ILE A 109      49.754  61.708  73.381  1.00 97.81      0001 C  
ATOM   1538  O   ILE A 109      49.543  62.613  72.575  1.00 97.81      0001 O  
ATOM   1539  CB  ILE A 109      48.036  60.204  74.513  1.00 97.81      0001 C  
ATOM   1540  CG1 ILE A 109      47.200  60.111  73.224  1.00 97.81      0001 C  
ATOM   1541  CG2 ILE A 109      47.173  60.047  75.784  1.00 97.81      0001 C  
ATOM   1542  CD1 ILE A 109      46.788  58.681  72.887  1.00 97.81      0001 C  
ATOM   1543  H   ILE A 109      47.148  62.734  74.148  1.00 97.81      0001 H  
ATOM   1544  HA  ILE A 109      49.480  61.452  75.478  1.00 97.81      0001 H  
ATOM   1545  HB  ILE A 109      48.751  59.385  74.493  1.00 97.81      0001 H  
ATOM   1546 1HG1 ILE A 109      46.310  60.732  73.325  1.00 97.81      0001 H  
ATOM   1547 2HG1 ILE A 109      47.785  60.487  72.387  1.00 97.81      0001 H  
ATOM   1548 1HG2 ILE A 109      46.683  59.075  75.785  1.00 97.81      0001 H  
ATOM   1549 2HG2 ILE A 109      46.414  60.827  75.833  1.00 97.81      0001 H  
ATOM   1550 3HG2 ILE A 109      47.803  60.109  76.673  1.00 97.81      0001 H  
ATOM   1551 1HD1 ILE A 109      46.305  58.655  71.912  1.00 97.81      0001 H  
ATOM   1552 2HD1 ILE A 109      46.088  58.307  73.632  1.00 97.81      0001 H  
ATOM   1553 3HD1 ILE A 109      47.666  58.034  72.859  1.00 97.81      0001 H  
ATOM   1554  N   LYS A 110      50.748  60.850  73.236  1.00 98.38      0001 N  
ATOM   1555  CA  LYS A 110      51.624  60.844  72.066  1.00 98.38      0001 C  
ATOM   1556  C   LYS A 110      50.856  60.221  70.904  1.00 98.38      0001 C  
ATOM   1557  O   LYS A 110      50.812  59.001  70.788  1.00 98.38      0001 O  
ATOM   1558  CB  LYS A 110      52.869  60.010  72.385  1.00 98.38      0001 C  
ATOM   1559  CG  LYS A 110      53.792  60.644  73.431  1.00 98.38      0001 C  
ATOM   1560  CD  LYS A 110      54.803  59.661  74.023  1.00 98.38      0001 C  
ATOM   1561  CE  LYS A 110      55.811  59.124  73.015  1.00 98.38      0001 C  
ATOM   1562  NZ  LYS A 110      56.779  58.192  73.670  1.00 98.38      0001 N1+
ATOM   1563  H   LYS A 110      50.890  60.137  73.949  1.00 98.38      0001 H  
ATOM   1564  HA  LYS A 110      51.915  61.861  71.802  1.00 98.38      0001 H  
ATOM   1565 1HB  LYS A 110      52.542  59.038  72.754  1.00 98.38      0001 H  
ATOM   1566 2HB  LYS A 110      53.433  59.860  71.468  1.00 98.38      0001 H  
ATOM   1567 1HG  LYS A 110      54.319  61.481  72.976  1.00 98.38      0001 H  
ATOM   1568 2HG  LYS A 110      53.189  61.025  74.252  1.00 98.38      0001 H  
ATOM   1569 1HD  LYS A 110      55.344  60.168  74.822  1.00 98.38      0001 H  
ATOM   1570 2HD  LYS A 110      54.259  58.820  74.455  1.00 98.38      0001 H  
ATOM   1571 1HE  LYS A 110      55.283  58.587  72.225  1.00 98.38      0001 H  
ATOM   1572 2HE  LYS A 110      56.358  59.956  72.568  1.00 98.38      0001 H  
ATOM   1573 1HZ  LYS A 110      57.338  57.724  72.965  1.00 98.38      0001 H  
ATOM   1574 2HZ  LYS A 110      56.277  57.488  74.197  1.00 98.38      0001 H  
ATOM   1575 3HZ  LYS A 110      57.396  58.708  74.285  1.00 98.38      0001 H  
ATOM   1576  N   ALA A 111      50.238  61.024  70.051  1.00 98.75      0001 N  
ATOM   1577  CA  ALA A 111      49.493  60.500  68.906  1.00 98.75      0001 C  
ATOM   1578  C   ALA A 111      49.577  61.441  67.705  1.00 98.75      0001 C  
ATOM   1579  O   ALA A 111      49.994  62.593  67.844  1.00 98.75      0001 O  
ATOM   1580  CB  ALA A 111      48.041  60.260  69.298  1.00 98.75      0001 C  
ATOM   1581  H   ALA A 111      50.282  62.026  70.184  1.00 98.75      0001 H  
ATOM   1582  HA  ALA A 111      49.929  59.548  68.606  1.00 98.75      0001 H  
ATOM   1583 1HB  ALA A 111      47.999  59.649  70.198  1.00 98.75      0001 H  
ATOM   1584 2HB  ALA A 111      47.530  59.733  68.492  1.00 98.75      0001 H  
ATOM   1585 3HB  ALA A 111      47.537  61.208  69.480  1.00 98.75      0001 H  
ATOM   1586  N   THR A 112      49.166  60.957  66.544  1.00 98.88      0001 N  
ATOM   1587  CA  THR A 112      49.203  61.742  65.313  1.00 98.88      0001 C  
ATOM   1588  C   THR A 112      48.086  61.293  64.379  1.00 98.88      0001 C  
ATOM   1589  O   THR A 112      47.565  60.184  64.497  1.00 98.88      0001 O  
ATOM   1590  CB  THR A 112      50.584  61.566  64.618  1.00 98.88      0001 C  
ATOM   1591  CG2 THR A 112      50.831  60.146  64.139  1.00 98.88      0001 C  
ATOM   1592  OG1 THR A 112      50.697  62.430  63.486  1.00 98.88      0001 O  
ATOM   1593  H   THR A 112      48.820  60.007  66.486  1.00 98.88      0001 H  
ATOM   1594  HA  THR A 112      49.057  62.797  65.541  1.00 98.88      0001 H  
ATOM   1595  HB  THR A 112      51.359  61.827  65.334  1.00 98.88      0001 H  
ATOM   1596  HG1 THR A 112      50.171  62.055  62.770  1.00 98.88      0001 H  
ATOM   1597 1HG2 THR A 112      51.811  60.099  63.666  1.00 98.88      0001 H  
ATOM   1598 2HG2 THR A 112      50.076  59.855  63.415  1.00 98.88      0001 H  
ATOM   1599 3HG2 THR A 112      50.816  59.456  64.982  1.00 98.88      0001 H  
ATOM   1600  N   PHE A 113      47.738  62.131  63.420  1.00 98.94      0001 N  
ATOM   1601  CA  PHE A 113      46.960  61.700  62.269  1.00 98.94      0001 C  
ATOM   1602  C   PHE A 113      47.952  61.119  61.266  1.00 98.94      0001 C  
ATOM   1603  O   PHE A 113      49.105  61.556  61.252  1.00 98.94      0001 O  
ATOM   1604  CB  PHE A 113      46.232  62.897  61.672  1.00 98.94      0001 C  
ATOM   1605  CG  PHE A 113      45.074  63.358  62.504  1.00 98.94      0001 C  
ATOM   1606  CD1 PHE A 113      45.232  64.295  63.542  1.00 98.94      0001 C  
ATOM   1607  CD2 PHE A 113      43.803  62.833  62.252  1.00 98.94      0001 C  
ATOM   1608  CE1 PHE A 113      44.117  64.729  64.300  1.00 98.94      0001 C  
ATOM   1609  CE2 PHE A 113      42.684  63.273  62.973  1.00 98.94      0001 C  
ATOM   1610  CZ  PHE A 113      42.839  64.209  64.011  1.00 98.94      0001 C  
ATOM   1611  H   PHE A 113      48.100  63.083  63.431  1.00 98.94      0001 H  
ATOM   1612  HA  PHE A 113      46.237  60.942  62.560  1.00 98.94      0001 H  
ATOM   1613 1HB  PHE A 113      46.937  63.718  61.552  1.00 98.94      0001 H  
ATOM   1614 2HB  PHE A 113      45.854  62.620  60.688  1.00 98.94      0001 H  
ATOM   1615  HD1 PHE A 113      46.211  64.684  63.772  1.00 98.94      0001 H  
ATOM   1616  HD2 PHE A 113      43.680  62.077  61.496  1.00 98.94      0001 H  
ATOM   1617  HE1 PHE A 113      44.245  65.455  65.088  1.00 98.94      0001 H  
ATOM   1618  HE2 PHE A 113      41.705  62.889  62.732  1.00 98.94      0001 H  
ATOM   1619  HZ  PHE A 113      41.979  64.523  64.577  1.00 98.94      0001 H  
ATOM   1620  N   VAL A 114      47.549  60.147  60.457  1.00 98.88      0001 N  
ATOM   1621  CA  VAL A 114      48.422  59.574  59.421  1.00 98.88      0001 C  
ATOM   1622  C   VAL A 114      47.682  59.488  58.088  1.00 98.88      0001 C  
ATOM   1623  O   VAL A 114      46.593  58.909  58.010  1.00 98.88      0001 O  
ATOM   1624  CB  VAL A 114      48.945  58.148  59.793  1.00 98.88      0001 C  
ATOM   1625  CG1 VAL A 114      49.917  57.602  58.730  1.00 98.88      0001 C  
ATOM   1626  CG2 VAL A 114      49.682  58.169  61.129  1.00 98.88      0001 C  
ATOM   1627  H   VAL A 114      46.607  59.774  60.558  1.00 98.88      0001 H  
ATOM   1628  HA  VAL A 114      49.285  60.221  59.299  1.00 98.88      0001 H  
ATOM   1629  HB  VAL A 114      48.095  57.473  59.878  1.00 98.88      0001 H  
ATOM   1630 1HG1 VAL A 114      50.286  56.622  59.035  1.00 98.88      0001 H  
ATOM   1631 2HG1 VAL A 114      50.762  58.280  58.600  1.00 98.88      0001 H  
ATOM   1632 3HG1 VAL A 114      49.405  57.479  57.777  1.00 98.88      0001 H  
ATOM   1633 1HG2 VAL A 114      50.021  57.164  61.383  1.00 98.88      0001 H  
ATOM   1634 2HG2 VAL A 114      49.013  58.519  61.911  1.00 98.88      0001 H  
ATOM   1635 3HG2 VAL A 114      50.539  58.840  61.075  1.00 98.88      0001 H  
ATOM   1636  N   THR A 115      48.277  60.041  57.040  1.00 98.75      0001 N  
ATOM   1637  CA  THR A 115      47.734  59.952  55.683  1.00 98.75      0001 C  
ATOM   1638  C   THR A 115      48.740  59.461  54.649  1.00 98.75      0001 C  
ATOM   1639  O   THR A 115      49.692  60.159  54.302  1.00 98.75      0001 O  
ATOM   1640  CB  THR A 115      47.201  61.323  55.228  1.00 98.75      0001 C  
ATOM   1641  CG2 THR A 115      46.568  61.278  53.859  1.00 98.75      0001 C  
ATOM   1642  OG1 THR A 115      46.180  61.736  56.135  1.00 98.75      0001 O  
ATOM   1643  H   THR A 115      49.143  60.557  57.182  1.00 98.75      0001 H  
ATOM   1644  HA  THR A 115      46.897  59.256  55.679  1.00 98.75      0001 H  
ATOM   1645  HB  THR A 115      48.012  62.052  55.229  1.00 98.75      0001 H  
ATOM   1646  HG1 THR A 115      45.505  61.046  56.130  1.00 98.75      0001 H  
ATOM   1647 1HG2 THR A 115      46.047  62.209  53.677  1.00 98.75      0001 H  
ATOM   1648 2HG2 THR A 115      45.861  60.451  53.792  1.00 98.75      0001 H  
ATOM   1649 3HG2 THR A 115      47.339  61.154  53.103  1.00 98.75      0001 H  
ATOM   1650  N   LEU A 116      48.483  58.284  54.100  1.00 98.50      0001 N  
ATOM   1651  CA  LEU A 116      49.074  57.887  52.823  1.00 98.50      0001 C  
ATOM   1652  C   LEU A 116      48.497  58.786  51.730  1.00 98.50      0001 C  
ATOM   1653  O   LEU A 116      47.274  58.916  51.628  1.00 98.50      0001 O  
ATOM   1654  CB  LEU A 116      48.677  56.445  52.512  1.00 98.50      0001 C  
ATOM   1655  CG  LEU A 116      49.672  55.320  52.800  1.00 98.50      0001 C  
ATOM   1656  CD1 LEU A 116      48.903  54.005  52.847  1.00 98.50      0001 C  
ATOM   1657  CD2 LEU A 116      50.757  55.273  51.724  1.00 98.50      0001 C  
ATOM   1658  H   LEU A 116      47.806  57.668  54.535  1.00 98.50      0001 H  
ATOM   1659  HA  LEU A 116      50.156  57.991  52.856  1.00 98.50      0001 H  
ATOM   1660 1HB  LEU A 116      47.762  56.237  53.066  1.00 98.50      0001 H  
ATOM   1661 2HB  LEU A 116      48.431  56.391  51.453  1.00 98.50      0001 H  
ATOM   1662  HG  LEU A 116      50.135  55.491  53.769  1.00 98.50      0001 H  
ATOM   1663 1HD1 LEU A 116      49.583  53.179  53.031  1.00 98.50      0001 H  
ATOM   1664 2HD1 LEU A 116      48.366  53.834  51.916  1.00 98.50      0001 H  
ATOM   1665 3HD1 LEU A 116      48.186  54.028  53.671  1.00 98.50      0001 H  
ATOM   1666 1HD2 LEU A 116      51.453  54.467  51.946  1.00 98.50      0001 H  
ATOM   1667 2HD2 LEU A 116      51.306  56.215  51.713  1.00 98.50      0001 H  
ATOM   1668 3HD2 LEU A 116      50.311  55.106  50.742  1.00 98.50      0001 H  
ATOM   1669  N   ALA A 117      49.340  59.389  50.906  1.00 98.19      0001 N  
ATOM   1670  CA  ALA A 117      48.886  60.251  49.816  1.00 98.19      0001 C  
ATOM   1671  C   ALA A 117      49.903  60.202  48.680  1.00 98.19      0001 C  
ATOM   1672  O   ALA A 117      51.012  59.703  48.855  1.00 98.19      0001 O  
ATOM   1673  CB  ALA A 117      48.728  61.699  50.326  1.00 98.19      0001 C  
ATOM   1674  H   ALA A 117      50.343  59.250  51.018  1.00 98.19      0001 H  
ATOM   1675  HA  ALA A 117      47.927  59.894  49.438  1.00 98.19      0001 H  
ATOM   1676 1HB  ALA A 117      47.945  61.733  51.080  1.00 98.19      0001 H  
ATOM   1677 2HB  ALA A 117      48.453  62.361  49.504  1.00 98.19      0001 H  
ATOM   1678 3HB  ALA A 117      49.668  62.040  50.765  1.00 98.19      0001 H  
ATOM   1679  N   ARG A 118      49.530  60.781  47.549  1.00 98.19      0001 N  
ATOM   1680  CA  ARG A 118      50.431  61.062  46.431  1.00 98.19      0001 C  
ATOM   1681  C   ARG A 118      50.424  62.574  46.288  1.00 98.19      0001 C  
ATOM   1682  O   ARG A 118      49.526  63.219  46.827  1.00 98.19      0001 O  
ATOM   1683  CB  ARG A 118      49.918  60.416  45.140  1.00 98.19      0001 C  
ATOM   1684  CG  ARG A 118      49.595  58.938  45.278  1.00 98.19      0001 C  
ATOM   1685  CD  ARG A 118      49.563  58.240  43.931  1.00 98.19      0001 C  
ATOM   1686  NE  ARG A 118      50.933  57.916  43.513  1.00 98.19      0001 N  
ATOM   1687  CZ  ARG A 118      51.301  57.193  42.468  1.00 98.19      0001 C  
ATOM   1688  NH1 ARG A 118      50.484  56.741  41.556  1.00 98.19      0001 N1+
ATOM   1689  NH2 ARG A 118      52.558  56.887  42.351  1.00 98.19      0001 N  
ATOM   1690  H   ARG A 118      48.564  61.094  47.462  1.00 98.19      0001 H  
ATOM   1691  HA  ARG A 118      51.439  60.710  46.655  1.00 98.19      0001 H  
ATOM   1692 1HB  ARG A 118      49.011  60.930  44.824  1.00 98.19      0001 H  
ATOM   1693 2HB  ARG A 118      50.674  60.548  44.368  1.00 98.19      0001 H  
ATOM   1694 1HG  ARG A 118      50.353  58.461  45.898  1.00 98.19      0001 H  
ATOM   1695 2HG  ARG A 118      48.624  58.831  45.761  1.00 98.19      0001 H  
ATOM   1696 1HD  ARG A 118      48.997  57.313  44.029  1.00 98.19      0001 H  
ATOM   1697 2HD  ARG A 118      49.079  58.880  43.192  1.00 98.19      0001 H  
ATOM   1698  HE  ARG A 118      51.683  58.261  44.100  1.00 98.19      0001 H  
ATOM   1699 1HH1 ARG A 118      49.502  56.965  41.604  1.00 98.19      0001 H  
ATOM   1700 2HH1 ARG A 118      50.846  56.161  40.814  1.00 98.19      0001 H  
ATOM   1701 1HH2 ARG A 118      53.225  57.224  43.024  1.00 98.19      0001 H  
ATOM   1702 2HH2 ARG A 118      52.849  56.298  41.584  1.00 98.19      0001 H  
ATOM   1703  N   ASN A 119      51.346  63.158  45.539  1.00 98.56      0001 N  
ATOM   1704  CA  ASN A 119      51.350  64.615  45.360  1.00 98.56      0001 C  
ATOM   1705  C   ASN A 119      50.087  65.093  44.648  1.00 98.56      0001 C  
ATOM   1706  O   ASN A 119      49.591  66.185  44.922  1.00 98.56      0001 O  
ATOM   1707  CB  ASN A 119      52.569  65.073  44.558  1.00 98.56      0001 C  
ATOM   1708  CG  ASN A 119      53.824  65.085  45.378  1.00 98.56      0001 C  
ATOM   1709  ND2 ASN A 119      54.810  64.348  44.960  1.00 98.56      0001 N  
ATOM   1710  OD1 ASN A 119      53.898  65.753  46.398  1.00 98.56      0001 O  
ATOM   1711  H   ASN A 119      52.048  62.588  45.071  1.00 98.56      0001 H  
ATOM   1712  HA  ASN A 119      51.373  65.093  46.340  1.00 98.56      0001 H  
ATOM   1713 1HB  ASN A 119      52.700  64.424  43.696  1.00 98.56      0001 H  
ATOM   1714 2HB  ASN A 119      52.395  66.087  44.200  1.00 98.56      0001 H  
ATOM   1715 1HD2 ASN A 119      55.658  64.294  45.509  1.00 98.56      0001 H  
ATOM   1716 2HD2 ASN A 119      54.722  63.839  44.093  1.00 98.56      0001 H  
ATOM   1717  N   SER A 120      49.539  64.260  43.775  1.00 98.38      0001 N  
ATOM   1718  CA  SER A 120      48.308  64.563  43.044  1.00 98.38      0001 C  
ATOM   1719  C   SER A 120      47.052  64.592  43.909  1.00 98.38      0001 C  
ATOM   1720  O   SER A 120      46.003  65.070  43.472  1.00 98.38      0001 O  
ATOM   1721  CB  SER A 120      48.115  63.494  41.971  1.00 98.38      0001 C  
ATOM   1722  OG  SER A 120      48.029  62.213  42.573  1.00 98.38      0001 O  
ATOM   1723  H   SER A 120      49.990  63.370  43.579  1.00 98.38      0001 H  
ATOM   1724  HA  SER A 120      48.407  65.533  42.557  1.00 98.38      0001 H  
ATOM   1725 1HB  SER A 120      47.210  63.701  41.399  1.00 98.38      0001 H  
ATOM   1726 2HB  SER A 120      48.973  63.511  41.299  1.00 98.38      0001 H  
ATOM   1727  HG  SER A 120      47.095  61.962  42.618  1.00 98.38      0001 H  
ATOM   1728  N   ASP A 121      47.134  64.101  45.136  1.00 98.25      0001 N  
ATOM   1729  CA  ASP A 121      45.966  64.013  46.014  1.00 98.25      0001 C  
ATOM   1730  C   ASP A 121      45.780  65.274  46.845  1.00 98.25      0001 C  
ATOM   1731  O   ASP A 121      44.913  65.337  47.708  1.00 98.25      0001 O  
ATOM   1732  CB  ASP A 121      46.127  62.852  46.994  1.00 98.25      0001 C  
ATOM   1733  CG  ASP A 121      46.084  61.500  46.325  1.00 98.25      0001 C  
ATOM   1734  OD1 ASP A 121      45.350  61.310  45.328  1.00 98.25      0001 O  
ATOM   1735  OD2 ASP A 121      46.767  60.582  46.822  1.00 98.25      0001 O1-
ATOM   1736  H   ASP A 121      48.024  63.764  45.486  1.00 98.25      0001 H  
ATOM   1737  HA  ASP A 121      45.066  63.854  45.420  1.00 98.25      0001 H  
ATOM   1738 1HB  ASP A 121      47.069  62.960  47.529  1.00 98.25      0001 H  
ATOM   1739 2HB  ASP A 121      45.318  62.894  47.713  1.00 98.25      0001 H  
ATOM   1740  N   LEU A 122      46.619  66.275  46.622  1.00 98.62      0001 N  
ATOM   1741  CA  LEU A 122      46.662  67.437  47.506  1.00 98.62      0001 C  
ATOM   1742  C   LEU A 122      45.334  68.163  47.684  1.00 98.62      0001 C  
ATOM   1743  O   LEU A 122      44.997  68.570  48.786  1.00 98.62      0001 O  
ATOM   1744  CB  LEU A 122      47.689  68.445  46.981  1.00 98.62      0001 C  
ATOM   1745  CG  LEU A 122      47.896  69.722  47.811  1.00 98.62      0001 C  
ATOM   1746  CD1 LEU A 122      48.335  69.394  49.235  1.00 98.62      0001 C  
ATOM   1747  CD2 LEU A 122      48.905  70.622  47.110  1.00 98.62      0001 C  
ATOM   1748  H   LEU A 122      47.272  66.218  45.853  1.00 98.62      0001 H  
ATOM   1749  HA  LEU A 122      46.968  67.093  48.493  1.00 98.62      0001 H  
ATOM   1750 1HB  LEU A 122      48.647  67.937  46.882  1.00 98.62      0001 H  
ATOM   1751 2HB  LEU A 122      47.369  68.758  45.989  1.00 98.62      0001 H  
ATOM   1752  HG  LEU A 122      46.953  70.263  47.865  1.00 98.62      0001 H  
ATOM   1753 1HD1 LEU A 122      48.509  70.307  49.789  1.00 98.62      0001 H  
ATOM   1754 2HD1 LEU A 122      49.245  68.804  49.229  1.00 98.62      0001 H  
ATOM   1755 3HD1 LEU A 122      47.552  68.842  49.754  1.00 98.62      0001 H  
ATOM   1756 1HD2 LEU A 122      49.069  71.527  47.694  1.00 98.62      0001 H  
ATOM   1757 2HD2 LEU A 122      48.522  70.913  46.131  1.00 98.62      0001 H  
ATOM   1758 3HD2 LEU A 122      49.854  70.105  46.978  1.00 98.62      0001 H  
ATOM   1759  N   TYR A 123      44.558  68.331  46.630  1.00 97.94      0001 N  
ATOM   1760  CA  TYR A 123      43.366  69.164  46.723  1.00 97.94      0001 C  
ATOM   1761  C   TYR A 123      42.205  68.412  47.358  1.00 97.94      0001 C  
ATOM   1762  O   TYR A 123      41.426  68.990  48.124  1.00 97.94      0001 O  
ATOM   1763  CB  TYR A 123      43.012  69.697  45.339  1.00 97.94      0001 C  
ATOM   1764  CG  TYR A 123      44.083  70.647  44.847  1.00 97.94      0001 C  
ATOM   1765  CD1 TYR A 123      45.209  70.181  44.132  1.00 97.94      0001 C  
ATOM   1766  CD2 TYR A 123      44.004  72.018  45.150  1.00 97.94      0001 C  
ATOM   1767  CE1 TYR A 123      46.263  71.069  43.776  1.00 97.94      0001 C  
ATOM   1768  CE2 TYR A 123      45.039  72.905  44.780  1.00 97.94      0001 C  
ATOM   1769  CZ  TYR A 123      46.167  72.420  44.115  1.00 97.94      0001 C  
ATOM   1770  OH  TYR A 123      47.181  73.290  43.813  1.00 97.94      0001 O  
ATOM   1771  H   TYR A 123      44.793  67.895  45.748  1.00 97.94      0001 H  
ATOM   1772  HA  TYR A 123      43.591  70.019  47.361  1.00 97.94      0001 H  
ATOM   1773 1HB  TYR A 123      42.909  68.869  44.641  1.00 97.94      0001 H  
ATOM   1774 2HB  TYR A 123      42.064  70.231  45.397  1.00 97.94      0001 H  
ATOM   1775  HD1 TYR A 123      45.284  69.136  43.868  1.00 97.94      0001 H  
ATOM   1776  HD2 TYR A 123      43.147  72.401  45.683  1.00 97.94      0001 H  
ATOM   1777  HE1 TYR A 123      47.131  70.702  43.249  1.00 97.94      0001 H  
ATOM   1778  HE2 TYR A 123      44.960  73.953  45.022  1.00 97.94      0001 H  
ATOM   1779  HH  TYR A 123      47.990  72.842  43.542  1.00 97.94      0001 H  
ATOM   1780  N   SER A 124      42.101  67.116  47.112  1.00 98.06      0001 N  
ATOM   1781  CA  SER A 124      41.066  66.311  47.758  1.00 98.06      0001 C  
ATOM   1782  C   SER A 124      41.441  66.051  49.216  1.00 98.06      0001 C  
ATOM   1783  O   SER A 124      40.580  65.911  50.095  1.00 98.06      0001 O  
ATOM   1784  CB  SER A 124      40.904  65.002  46.996  1.00 98.06      0001 C  
ATOM   1785  OG  SER A 124      42.152  64.364  46.808  1.00 98.06      0001 O  
ATOM   1786  H   SER A 124      42.749  66.660  46.474  1.00 98.06      0001 H  
ATOM   1787  HA  SER A 124      40.117  66.846  47.741  1.00 98.06      0001 H  
ATOM   1788 1HB  SER A 124      40.232  64.349  47.547  1.00 98.06      0001 H  
ATOM   1789 2HB  SER A 124      40.474  65.217  46.017  1.00 98.06      0001 H  
ATOM   1790  HG  SER A 124      42.035  63.669  46.151  1.00 98.06      0001 H  
ATOM   1791  N   LEU A 125      42.734  66.052  49.502  1.00 98.69      0001 N  
ATOM   1792  CA  LEU A 125      43.209  66.001  50.879  1.00 98.69      0001 C  
ATOM   1793  C   LEU A 125      43.025  67.332  51.592  1.00 98.69      0001 C  
ATOM   1794  O   LEU A 125      42.693  67.340  52.760  1.00 98.69      0001 O  
ATOM   1795  CB  LEU A 125      44.678  65.589  50.906  1.00 98.69      0001 C  
ATOM   1796  CG  LEU A 125      45.343  65.373  52.271  1.00 98.69      0001 C  
ATOM   1797  CD1 LEU A 125      44.563  64.473  53.229  1.00 98.69      0001 C  
ATOM   1798  CD2 LEU A 125      46.718  64.790  52.013  1.00 98.69      0001 C  
ATOM   1799  H   LEU A 125      43.418  66.065  48.747  1.00 98.69      0001 H  
ATOM   1800  HA  LEU A 125      42.632  65.251  51.416  1.00 98.69      0001 H  
ATOM   1801 1HB  LEU A 125      44.761  64.661  50.346  1.00 98.69      0001 H  
ATOM   1802 2HB  LEU A 125      45.255  66.344  50.372  1.00 98.69      0001 H  
ATOM   1803  HG  LEU A 125      45.466  66.343  52.746  1.00 98.69      0001 H  
ATOM   1804 1HD1 LEU A 125      45.145  64.306  54.136  1.00 98.69      0001 H  
ATOM   1805 2HD1 LEU A 125      44.341  63.517  52.758  1.00 98.69      0001 H  
ATOM   1806 3HD1 LEU A 125      43.632  64.956  53.519  1.00 98.69      0001 H  
ATOM   1807 1HD2 LEU A 125      47.240  64.646  52.954  1.00 98.69      0001 H  
ATOM   1808 2HD2 LEU A 125      47.295  65.479  51.396  1.00 98.69      0001 H  
ATOM   1809 3HD2 LEU A 125      46.634  63.830  51.502  1.00 98.69      0001 H  
ATOM   1810  N   ALA A 126      43.177  68.458  50.913  1.00 98.69      0001 N  
ATOM   1811  CA  ALA A 126      42.975  69.763  51.539  1.00 98.69      0001 C  
ATOM   1812  C   ALA A 126      41.552  69.901  52.092  1.00 98.69      0001 C  
ATOM   1813  O   ALA A 126      41.353  70.409  53.195  1.00 98.69      0001 O  
ATOM   1814  CB  ALA A 126      43.282  70.876  50.528  1.00 98.69      0001 C  
ATOM   1815  H   ALA A 126      43.486  68.422  49.946  1.00 98.69      0001 H  
ATOM   1816  HA  ALA A 126      43.665  69.853  52.378  1.00 98.69      0001 H  
ATOM   1817 1HB  ALA A 126      44.322  70.802  50.206  1.00 98.69      0001 H  
ATOM   1818 2HB  ALA A 126      43.123  71.848  50.996  1.00 98.69      0001 H  
ATOM   1819 3HB  ALA A 126      42.627  70.790  49.662  1.00 98.69      0001 H  
ATOM   1820  N   GLU A 127      40.570  69.386  51.365  1.00 98.38      0001 N  
ATOM   1821  CA  GLU A 127      39.194  69.382  51.869  1.00 98.38      0001 C  
ATOM   1822  C   GLU A 127      39.067  68.475  53.087  1.00 98.38      0001 C  
ATOM   1823  O   GLU A 127      38.381  68.786  54.059  1.00 98.38      0001 O  
ATOM   1824  CB  GLU A 127      38.214  68.865  50.816  1.00 98.38      0001 C  
ATOM   1825  CG  GLU A 127      38.148  69.687  49.556  1.00 98.38      0001 C  
ATOM   1826  CD  GLU A 127      36.939  69.329  48.716  1.00 98.38      0001 C  
ATOM   1827  OE1 GLU A 127      36.759  68.162  48.298  1.00 98.38      0001 O  
ATOM   1828  OE2 GLU A 127      36.132  70.255  48.451  1.00 98.38      0001 O1-
ATOM   1829  H   GLU A 127      40.770  68.998  50.452  1.00 98.38      0001 H  
ATOM   1830  HA  GLU A 127      38.912  70.396  52.156  1.00 98.38      0001 H  
ATOM   1831 1HB  GLU A 127      38.481  67.843  50.549  1.00 98.38      0001 H  
ATOM   1832 2HB  GLU A 127      37.222  68.858  51.266  1.00 98.38      0001 H  
ATOM   1833 1HG  GLU A 127      38.079  70.740  49.828  1.00 98.38      0001 H  
ATOM   1834 2HG  GLU A 127      39.055  69.534  48.974  1.00 98.38      0001 H  
ATOM   1835  N   SER A 128      39.750  67.343  53.043  1.00 98.75      0001 N  
ATOM   1836  CA  SER A 128      39.697  66.380  54.137  1.00 98.75      0001 C  
ATOM   1837  C   SER A 128      40.350  66.944  55.397  1.00 98.75      0001 C  
ATOM   1838  O   SER A 128      39.822  66.787  56.494  1.00 98.75      0001 O  
ATOM   1839  CB  SER A 128      40.396  65.092  53.715  1.00 98.75      0001 C  
ATOM   1840  OG  SER A 128      39.820  64.605  52.513  1.00 98.75      0001 O  
ATOM   1841  H   SER A 128      40.324  67.142  52.237  1.00 98.75      0001 H  
ATOM   1842  HA  SER A 128      38.652  66.161  54.356  1.00 98.75      0001 H  
ATOM   1843 1HB  SER A 128      41.452  65.290  53.548  1.00 98.75      0001 H  
ATOM   1844 2HB  SER A 128      40.298  64.350  54.506  1.00 98.75      0001 H  
ATOM   1845  HG  SER A 128      40.015  65.225  51.799  1.00 98.75      0001 H  
ATOM   1846  N   ILE A 129      41.455  67.661  55.234  1.00 98.81      0001 N  
ATOM   1847  CA  ILE A 129      42.136  68.315  56.350  1.00 98.81      0001 C  
ATOM   1848  C   ILE A 129      41.204  69.371  56.908  1.00 98.81      0001 C  
ATOM   1849  O   ILE A 129      41.041  69.441  58.117  1.00 98.81      0001 O  
ATOM   1850  CB  ILE A 129      43.482  68.991  55.940  1.00 98.81      0001 C  
ATOM   1851  CG1 ILE A 129      44.512  67.932  55.510  1.00 98.81      0001 C  
ATOM   1852  CG2 ILE A 129      44.072  69.815  57.114  1.00 98.81      0001 C  
ATOM   1853  CD1 ILE A 129      45.688  68.475  54.720  1.00 98.81      0001 C  
ATOM   1854  H   ILE A 129      41.855  67.751  54.302  1.00 98.81      0001 H  
ATOM   1855  HA  ILE A 129      42.325  67.585  57.135  1.00 98.81      0001 H  
ATOM   1856  HB  ILE A 129      43.291  69.661  55.102  1.00 98.81      0001 H  
ATOM   1857 1HG1 ILE A 129      44.898  67.442  56.401  1.00 98.81      0001 H  
ATOM   1858 2HG1 ILE A 129      44.021  67.176  54.902  1.00 98.81      0001 H  
ATOM   1859 1HG2 ILE A 129      45.042  70.229  56.846  1.00 98.81      0001 H  
ATOM   1860 2HG2 ILE A 129      44.190  69.184  57.998  1.00 98.81      0001 H  
ATOM   1861 3HG2 ILE A 129      43.412  70.646  57.362  1.00 98.81      0001 H  
ATOM   1862 1HD1 ILE A 129      46.348  67.650  54.453  1.00 98.81      0001 H  
ATOM   1863 2HD1 ILE A 129      46.252  69.191  55.316  1.00 98.81      0001 H  
ATOM   1864 3HD1 ILE A 129      45.332  68.957  53.808  1.00 98.81      0001 H  
ATOM   1865  N   ARG A 130      40.544  70.151  56.060  1.00 98.50      0001 N  
ATOM   1866  CA  ARG A 130      39.626  71.176  56.563  1.00 98.50      0001 C  
ATOM   1867  C   ARG A 130      38.549  70.542  57.434  1.00 98.50      0001 C  
ATOM   1868  O   ARG A 130      38.269  71.041  58.518  1.00 98.50      0001 O  
ATOM   1869  CB  ARG A 130      38.981  71.961  55.417  1.00 98.50      0001 C  
ATOM   1870  CG  ARG A 130      38.092  73.098  55.921  1.00 98.50      0001 C  
ATOM   1871  CD  ARG A 130      37.295  73.795  54.839  1.00 98.50      0001 C  
ATOM   1872  NE  ARG A 130      36.430  72.874  54.088  1.00 98.50      0001 N  
ATOM   1873  CZ  ARG A 130      35.267  72.378  54.486  1.00 98.50      0001 C  
ATOM   1874  NH1 ARG A 130      34.779  72.525  55.694  1.00 98.50      0001 N1+
ATOM   1875  NH2 ARG A 130      34.577  71.655  53.654  1.00 98.50      0001 N  
ATOM   1876  H   ARG A 130      40.687  70.052  55.058  1.00 98.50      0001 H  
ATOM   1877  HA  ARG A 130      40.189  71.862  57.197  1.00 98.50      0001 H  
ATOM   1878 1HB  ARG A 130      39.761  72.370  54.774  1.00 98.50      0001 H  
ATOM   1879 2HB  ARG A 130      38.375  71.272  54.832  1.00 98.50      0001 H  
ATOM   1880 1HG  ARG A 130      37.386  72.693  56.640  1.00 98.50      0001 H  
ATOM   1881 2HG  ARG A 130      38.712  73.836  56.422  1.00 98.50      0001 H  
ATOM   1882 1HD  ARG A 130      36.689  74.576  55.298  1.00 98.50      0001 H  
ATOM   1883 2HD  ARG A 130      37.989  74.264  54.146  1.00 98.50      0001 H  
ATOM   1884  HE  ARG A 130      36.759  72.609  53.168  1.00 98.50      0001 H  
ATOM   1885 1HH1 ARG A 130      35.300  73.030  56.393  1.00 98.50      0001 H  
ATOM   1886 2HH1 ARG A 130      33.891  72.109  55.924  1.00 98.50      0001 H  
ATOM   1887 1HH2 ARG A 130      34.914  71.467  52.720  1.00 98.50      0001 H  
ATOM   1888 2HH2 ARG A 130      33.698  71.266  53.958  1.00 98.50      0001 H  
ATOM   1889  N   HIS A 131      37.979  69.427  57.006  1.00 98.62      0001 N  
ATOM   1890  CA  HIS A 131      36.976  68.757  57.830  1.00 98.62      0001 C  
ATOM   1891  C   HIS A 131      37.553  68.211  59.141  1.00 98.62      0001 C  
ATOM   1892  O   HIS A 131      36.912  68.336  60.181  1.00 98.62      0001 O  
ATOM   1893  CB  HIS A 131      36.318  67.604  57.073  1.00 98.62      0001 C  
ATOM   1894  CG  HIS A 131      35.376  68.035  55.992  1.00 98.62      0001 C  
ATOM   1895  CD2 HIS A 131      34.062  68.375  56.056  1.00 98.62      0001 C  
ATOM   1896  ND1 HIS A 131      35.687  68.086  54.656  1.00 98.62      0001 N  
ATOM   1897  CE1 HIS A 131      34.584  68.402  53.979  1.00 98.62      0001 C  
ATOM   1898  NE2 HIS A 131      33.561  68.592  54.791  1.00 98.62      0001 N  
ATOM   1899  H   HIS A 131      38.234  69.043  56.102  1.00 98.62      0001 H  
ATOM   1900  HA  HIS A 131      36.207  69.483  58.097  1.00 98.62      0001 H  
ATOM   1901 1HB  HIS A 131      37.086  66.954  56.654  1.00 98.62      0001 H  
ATOM   1902 2HB  HIS A 131      35.741  67.033  57.793  1.00 98.62      0001 H  
ATOM   1903  HD1 HIS A 131      36.608  67.940  54.247  1.00 98.62      0001 H  
ATOM   1904  HD2 HIS A 131      33.490  68.447  56.969  1.00 98.62      0001 H  
ATOM   1905  HE1 HIS A 131      34.539  68.503  52.902  1.00 98.62      0001 H  
ATOM   1906  N   VAL A 132      38.743  67.625  59.123  1.00 98.75      0001 N  
ATOM   1907  CA  VAL A 132      39.362  67.110  60.352  1.00 98.75      0001 C  
ATOM   1908  C   VAL A 132      39.618  68.260  61.314  1.00 98.75      0001 C  
ATOM   1909  O   VAL A 132      39.323  68.182  62.507  1.00 98.75      0001 O  
ATOM   1910  CB  VAL A 132      40.703  66.372  60.048  1.00 98.75      0001 C  
ATOM   1911  CG1 VAL A 132      41.496  66.063  61.320  1.00 98.75      0001 C  
ATOM   1912  CG2 VAL A 132      40.439  65.061  59.307  1.00 98.75      0001 C  
ATOM   1913  H   VAL A 132      39.243  67.517  58.242  1.00 98.75      0001 H  
ATOM   1914  HA  VAL A 132      38.683  66.417  60.838  1.00 98.75      0001 H  
ATOM   1915  HB  VAL A 132      41.316  67.014  59.416  1.00 98.75      0001 H  
ATOM   1916 1HG1 VAL A 132      42.375  65.464  61.074  1.00 98.75      0001 H  
ATOM   1917 2HG1 VAL A 132      40.878  65.514  62.032  1.00 98.75      0001 H  
ATOM   1918 3HG1 VAL A 132      41.847  66.987  61.778  1.00 98.75      0001 H  
ATOM   1919 1HG2 VAL A 132      41.387  64.616  59.016  1.00 98.75      0001 H  
ATOM   1920 2HG2 VAL A 132      39.854  65.237  58.409  1.00 98.75      0001 H  
ATOM   1921 3HG2 VAL A 132      39.903  64.363  59.952  1.00 98.75      0001 H  
ATOM   1922  N   GLU A 133      40.155  69.346  60.794  1.00 98.62      0001 N  
ATOM   1923  CA  GLU A 133      40.509  70.495  61.606  1.00 98.62      0001 C  
ATOM   1924  C   GLU A 133      39.283  71.180  62.188  1.00 98.62      0001 C  
ATOM   1925  O   GLU A 133      39.256  71.484  63.376  1.00 98.62      0001 O  
ATOM   1926  CB  GLU A 133      41.317  71.456  60.738  1.00 98.62      0001 C  
ATOM   1927  CG  GLU A 133      42.745  70.971  60.502  1.00 98.62      0001 C  
ATOM   1928  CD  GLU A 133      43.607  71.072  61.746  1.00 98.62      0001 C  
ATOM   1929  OE1 GLU A 133      43.316  71.921  62.607  1.00 98.62      0001 O  
ATOM   1930  OE2 GLU A 133      44.612  70.350  61.879  1.00 98.62      0001 O1-
ATOM   1931  H   GLU A 133      40.368  69.373  59.797  1.00 98.62      0001 H  
ATOM   1932  HA  GLU A 133      41.125  70.167  62.439  1.00 98.62      0001 H  
ATOM   1933 1HB  GLU A 133      40.812  71.559  59.778  1.00 98.62      0001 H  
ATOM   1934 2HB  GLU A 133      41.342  72.437  61.201  1.00 98.62      0001 H  
ATOM   1935 1HG  GLU A 133      42.730  69.936  60.160  1.00 98.62      0001 H  
ATOM   1936 2HG  GLU A 133      43.192  71.581  59.721  1.00 98.62      0001 H  
ATOM   1937  N   ASP A 134      38.258  71.391  61.377  1.00 98.00      0001 N  
ATOM   1938  CA  ASP A 134      37.055  72.082  61.842  1.00 98.00      0001 C  
ATOM   1939  C   ASP A 134      36.339  71.275  62.917  1.00 98.00      0001 C  
ATOM   1940  O   ASP A 134      35.859  71.812  63.924  1.00 98.00      0001 O  
ATOM   1941  CB  ASP A 134      36.043  72.272  60.706  1.00 98.00      0001 C  
ATOM   1942  CG  ASP A 134      36.458  73.321  59.689  1.00 98.00      0001 C  
ATOM   1943  OD1 ASP A 134      37.407  74.106  59.921  1.00 98.00      0001 O  
ATOM   1944  OD2 ASP A 134      35.772  73.405  58.637  1.00 98.00      0001 O1-
ATOM   1945  H   ASP A 134      38.321  71.115  60.398  1.00 98.00      0001 H  
ATOM   1946  HA  ASP A 134      37.330  73.052  62.256  1.00 98.00      0001 H  
ATOM   1947 1HB  ASP A 134      35.892  71.319  60.197  1.00 98.00      0001 H  
ATOM   1948 2HB  ASP A 134      35.096  72.585  61.143  1.00 98.00      0001 H  
ATOM   1949  N   ARG A 135      36.205  69.978  62.680  1.00 97.62      0001 N  
ATOM   1950  CA  ARG A 135      35.394  69.138  63.562  1.00 97.62      0001 C  
ATOM   1951  C   ARG A 135      36.136  68.689  64.804  1.00 97.62      0001 C  
ATOM   1952  O   ARG A 135      35.514  68.527  65.849  1.00 97.62      0001 O  
ATOM   1953  CB  ARG A 135      34.867  67.925  62.792  1.00 97.62      0001 C  
ATOM   1954  CG  ARG A 135      33.947  68.272  61.606  1.00 97.62      0001 C  
ATOM   1955  CD  ARG A 135      32.707  69.028  62.030  1.00 97.62      0001 C  
ATOM   1956  NE  ARG A 135      31.779  69.292  60.925  1.00 97.62      0001 N  
ATOM   1957  CZ  ARG A 135      30.582  69.850  61.044  1.00 97.62      0001 C  
ATOM   1958  NH1 ARG A 135      30.050  70.203  62.191  1.00 97.62      0001 N1+
ATOM   1959  NH2 ARG A 135      29.879  70.024  59.964  1.00 97.62      0001 N  
ATOM   1960  H   ARG A 135      36.629  69.570  61.848  1.00 97.62      0001 H  
ATOM   1961  HA  ARG A 135      34.542  69.721  63.911  1.00 97.62      0001 H  
ATOM   1962 1HB  ARG A 135      35.715  67.350  62.422  1.00 97.62      0001 H  
ATOM   1963 2HB  ARG A 135      34.316  67.299  63.488  1.00 97.62      0001 H  
ATOM   1964 1HG  ARG A 135      34.492  68.874  60.880  1.00 97.62      0001 H  
ATOM   1965 2HG  ARG A 135      33.634  67.349  61.128  1.00 97.62      0001 H  
ATOM   1966 1HD  ARG A 135      32.192  68.451  62.795  1.00 97.62      0001 H  
ATOM   1967 2HD  ARG A 135      33.002  69.984  62.460  1.00 97.62      0001 H  
ATOM   1968  HE  ARG A 135      32.082  69.042  59.996  1.00 97.62      0001 H  
ATOM   1969 1HH1 ARG A 135      30.607  70.163  63.035  1.00 97.62      0001 H  
ATOM   1970 2HH1 ARG A 135      29.097  70.519  62.229  1.00 97.62      0001 H  
ATOM   1971 1HH2 ARG A 135      30.267  69.787  59.059  1.00 97.62      0001 H  
ATOM   1972 2HH2 ARG A 135      28.947  70.408  60.029  1.00 97.62      0001 H  
ATOM   1973  N   PHE A 136      37.446  68.538  64.708  1.00 97.94      0001 N  
ATOM   1974  CA  PHE A 136      38.273  68.132  65.845  1.00 97.94      0001 C  
ATOM   1975  C   PHE A 136      39.507  69.024  65.989  1.00 97.94      0001 C  
ATOM   1976  O   PHE A 136      39.651  69.750  66.970  1.00 97.94      0001 O  
ATOM   1977  CB  PHE A 136      38.670  66.655  65.660  1.00 97.94      0001 C  
ATOM   1978  CG  PHE A 136      39.599  66.120  66.725  1.00 97.94      0001 C  
ATOM   1979  CD1 PHE A 136      39.108  65.691  67.967  1.00 97.94      0001 C  
ATOM   1980  CD2 PHE A 136      40.979  66.026  66.477  1.00 97.94      0001 C  
ATOM   1981  CE1 PHE A 136      39.986  65.168  68.950  1.00 97.94      0001 C  
ATOM   1982  CE2 PHE A 136      41.871  65.540  67.459  1.00 97.94      0001 C  
ATOM   1983  CZ  PHE A 136      41.372  65.101  68.700  1.00 97.94      0001 C  
ATOM   1984  H   PHE A 136      37.898  68.688  63.813  1.00 97.94      0001 H  
ATOM   1985  HA  PHE A 136      37.698  68.218  66.769  1.00 97.94      0001 H  
ATOM   1986 1HB  PHE A 136      37.762  66.054  65.653  1.00 97.94      0001 H  
ATOM   1987 2HB  PHE A 136      39.156  66.537  64.692  1.00 97.94      0001 H  
ATOM   1988  HD1 PHE A 136      38.056  65.772  68.190  1.00 97.94      0001 H  
ATOM   1989  HD2 PHE A 136      41.371  66.329  65.520  1.00 97.94      0001 H  
ATOM   1990  HE1 PHE A 136      39.596  64.850  69.899  1.00 97.94      0001 H  
ATOM   1991  HE2 PHE A 136      42.932  65.512  67.258  1.00 97.94      0001 H  
ATOM   1992  HZ  PHE A 136      42.044  64.728  69.459  1.00 97.94      0001 H  
ATOM   1993  N   ASN A 137      40.437  68.960  65.047  1.00 98.12      0001 N  
ATOM   1994  CA  ASN A 137      41.830  69.220  65.404  1.00 98.12      0001 C  
ATOM   1995  C   ASN A 137      42.227  70.660  65.697  1.00 98.12      0001 C  
ATOM   1996  O   ASN A 137      43.208  70.867  66.399  1.00 98.12      0001 O  
ATOM   1997  CB  ASN A 137      42.802  68.612  64.395  1.00 98.12      0001 C  
ATOM   1998  CG  ASN A 137      44.178  68.424  64.985  1.00 98.12      0001 C  
ATOM   1999  ND2 ASN A 137      45.191  68.809  64.273  1.00 98.12      0001 N  
ATOM   2000  OD1 ASN A 137      44.313  67.935  66.103  1.00 98.12      0001 O  
ATOM   2001  H   ASN A 137      40.200  68.628  64.116  1.00 98.12      0001 H  
ATOM   2002  HA  ASN A 137      41.991  68.688  66.343  1.00 98.12      0001 H  
ATOM   2003 1HB  ASN A 137      42.435  67.639  64.078  1.00 98.12      0001 H  
ATOM   2004 2HB  ASN A 137      42.872  69.258  63.527  1.00 98.12      0001 H  
ATOM   2005 1HD2 ASN A 137      46.123  68.630  64.609  1.00 98.12      0001 H  
ATOM   2006 2HD2 ASN A 137      45.039  69.252  63.374  1.00 98.12      0001 H  
ATOM   2007  N   LYS A 138      41.436  71.653  65.310  1.00 97.19      0001 N  
ATOM   2008  CA  LYS A 138      41.727  73.038  65.706  1.00 97.19      0001 C  
ATOM   2009  C   LYS A 138      41.705  73.220  67.212  1.00 97.19      0001 C  
ATOM   2010  O   LYS A 138      42.361  74.112  67.740  1.00 97.19      0001 O  
ATOM   2011  CB  LYS A 138      40.734  74.012  65.075  1.00 97.19      0001 C  
ATOM   2012  CG  LYS A 138      41.076  74.311  63.640  1.00 97.19      0001 C  
ATOM   2013  CD  LYS A 138      40.066  75.217  62.975  1.00 97.19      0001 C  
ATOM   2014  CE  LYS A 138      40.509  75.456  61.547  1.00 97.19      0001 C  
ATOM   2015  NZ  LYS A 138      39.590  76.340  60.776  1.00 97.19      0001 N1+
ATOM   2016  H   LYS A 138      40.610  71.462  64.745  1.00 97.19      0001 H  
ATOM   2017  HA  LYS A 138      42.733  73.297  65.373  1.00 97.19      0001 H  
ATOM   2018 1HB  LYS A 138      39.729  73.595  65.137  1.00 97.19      0001 H  
ATOM   2019 2HB  LYS A 138      40.756  74.946  65.631  1.00 97.19      0001 H  
ATOM   2020 1HG  LYS A 138      42.058  74.782  63.605  1.00 97.19      0001 H  
ATOM   2021 2HG  LYS A 138      41.119  73.377  63.092  1.00 97.19      0001 H  
ATOM   2022 1HD  LYS A 138      39.085  74.739  62.983  1.00 97.19      0001 H  
ATOM   2023 2HD  LYS A 138      40.020  76.165  63.508  1.00 97.19      0001 H  
ATOM   2024 1HE  LYS A 138      41.506  75.900  61.558  1.00 97.19      0001 H  
ATOM   2025 2HE  LYS A 138      40.575  74.494  61.038  1.00 97.19      0001 H  
ATOM   2026 1HZ  LYS A 138      39.954  76.457  59.838  1.00 97.19      0001 H  
ATOM   2027 2HZ  LYS A 138      39.520  77.247  61.221  1.00 97.19      0001 H  
ATOM   2028 3HZ  LYS A 138      38.672  75.914  60.721  1.00 97.19      0001 H  
ATOM   2029  N   LYS A 139      40.978  72.364  67.913  1.00 96.06      0001 N  
ATOM   2030  CA  LYS A 139      40.977  72.381  69.374  1.00 96.06      0001 C  
ATOM   2031  C   LYS A 139      42.182  71.692  69.991  1.00 96.06      0001 C  
ATOM   2032  O   LYS A 139      42.568  72.021  71.107  1.00 96.06      0001 O  
ATOM   2033  CB  LYS A 139      39.738  71.653  69.872  1.00 96.06      0001 C  
ATOM   2034  CG  LYS A 139      38.485  72.463  69.786  1.00 96.06      0001 C  
ATOM   2035  CD  LYS A 139      37.335  71.681  70.378  1.00 96.06      0001 C  
ATOM   2036  CE  LYS A 139      36.090  72.531  70.414  1.00 96.06      0001 C  
ATOM   2037  NZ  LYS A 139      35.614  72.911  69.048  1.00 96.06      0001 N1+
ATOM   2038  H   LYS A 139      40.429  71.660  67.428  1.00 96.06      0001 H  
ATOM   2039  HA  LYS A 139      40.956  73.407  69.741  1.00 96.06      0001 H  
ATOM   2040 1HB  LYS A 139      39.611  70.739  69.301  1.00 96.06      0001 H  
ATOM   2041 2HB  LYS A 139      39.894  71.382  70.908  1.00 96.06      0001 H  
ATOM   2042 1HG  LYS A 139      38.621  73.382  70.355  1.00 96.06      0001 H  
ATOM   2043 2HG  LYS A 139      38.277  72.705  68.744  1.00 96.06      0001 H  
ATOM   2044 1HD  LYS A 139      37.155  70.786  69.781  1.00 96.06      0001 H  
ATOM   2045 2HD  LYS A 139      37.586  71.385  71.398  1.00 96.06      0001 H  
ATOM   2046 1HE  LYS A 139      35.313  71.967  70.923  1.00 96.06      0001 H  
ATOM   2047 2HE  LYS A 139      36.292  73.438  70.990  1.00 96.06      0001 H  
ATOM   2048 1HZ  LYS A 139      34.695  73.330  69.098  1.00 96.06      0001 H  
ATOM   2049 2HZ  LYS A 139      35.567  72.095  68.446  1.00 96.06      0001 H  
ATOM   2050 3HZ  LYS A 139      36.250  73.582  68.640  1.00 96.06      0001 H  
ATOM   2051  N   PHE A 140      42.732  70.703  69.305  1.00 97.25      0001 N  
ATOM   2052  CA  PHE A 140      43.680  69.779  69.926  1.00 97.25      0001 C  
ATOM   2053  C   PHE A 140      45.107  69.815  69.392  1.00 97.25      0001 C  
ATOM   2054  O   PHE A 140      46.009  69.371  70.085  1.00 97.25      0001 O  
ATOM   2055  CB  PHE A 140      43.135  68.354  69.832  1.00 97.25      0001 C  
ATOM   2056  CG  PHE A 140      41.791  68.181  70.487  1.00 97.25      0001 C  
ATOM   2057  CD1 PHE A 140      40.613  68.245  69.729  1.00 97.25      0001 C  
ATOM   2058  CD2 PHE A 140      41.697  67.963  71.870  1.00 97.25      0001 C  
ATOM   2059  CE1 PHE A 140      39.339  68.139  70.345  1.00 97.25      0001 C  
ATOM   2060  CE2 PHE A 140      40.432  67.836  72.499  1.00 97.25      0001 C  
ATOM   2061  CZ  PHE A 140      39.252  67.948  71.734  1.00 97.25      0001 C  
ATOM   2062  H   PHE A 140      42.437  70.534  68.355  1.00 97.25      0001 H  
ATOM   2063  HA  PHE A 140      43.746  70.018  70.986  1.00 97.25      0001 H  
ATOM   2064 1HB  PHE A 140      43.060  68.070  68.782  1.00 97.25      0001 H  
ATOM   2065 2HB  PHE A 140      43.840  67.687  70.325  1.00 97.25      0001 H  
ATOM   2066  HD1 PHE A 140      40.673  68.368  68.660  1.00 97.25      0001 H  
ATOM   2067  HD2 PHE A 140      42.595  67.902  72.465  1.00 97.25      0001 H  
ATOM   2068  HE1 PHE A 140      38.440  68.197  69.747  1.00 97.25      0001 H  
ATOM   2069  HE2 PHE A 140      40.369  67.665  73.563  1.00 97.25      0001 H  
ATOM   2070  HZ  PHE A 140      38.287  67.880  72.211  1.00 97.25      0001 H  
ATOM   2071  N   HIS A 141      45.336  70.339  68.195  1.00 97.75      0001 N  
ATOM   2072  CA  HIS A 141      46.683  70.497  67.634  1.00 97.75      0001 C  
ATOM   2073  C   HIS A 141      47.516  69.206  67.630  1.00 97.75      0001 C  
ATOM   2074  O   HIS A 141      48.724  69.231  67.888  1.00 97.75      0001 O  
ATOM   2075  CB  HIS A 141      47.442  71.610  68.374  1.00 97.75      0001 C  
ATOM   2076  CG  HIS A 141      46.689  72.900  68.456  1.00 97.75      0001 C  
ATOM   2077  CD2 HIS A 141      45.930  73.423  69.455  1.00 97.75      0001 C  
ATOM   2078  ND1 HIS A 141      46.669  73.846  67.462  1.00 97.75      0001 N  
ATOM   2079  CE1 HIS A 141      45.915  74.867  67.872  1.00 97.75      0001 C  
ATOM   2080  NE2 HIS A 141      45.462  74.667  69.094  1.00 97.75      0001 N  
ATOM   2081  H   HIS A 141      44.553  70.643  67.621  1.00 97.75      0001 H  
ATOM   2082  HA  HIS A 141      46.565  70.819  66.599  1.00 97.75      0001 H  
ATOM   2083 1HB  HIS A 141      47.658  71.278  69.388  1.00 97.75      0001 H  
ATOM   2084 2HB  HIS A 141      48.389  71.795  67.867  1.00 97.75      0001 H  
ATOM   2085  HD1 HIS A 141      47.152  73.782  66.573  1.00 97.75      0001 H  
ATOM   2086  HD2 HIS A 141      45.733  72.936  70.399  1.00 97.75      0001 H  
ATOM   2087  HE1 HIS A 141      45.712  75.752  67.283  1.00 97.75      0001 H  
ATOM   2088  N   TYR A 142      46.889  68.065  67.376  1.00 98.69      0001 N  
ATOM   2089  CA  TYR A 142      47.629  66.811  67.252  1.00 98.69      0001 C  
ATOM   2090  C   TYR A 142      48.408  66.894  65.947  1.00 98.69      0001 C  
ATOM   2091  O   TYR A 142      48.043  67.643  65.040  1.00 98.69      0001 O  
ATOM   2092  CB  TYR A 142      46.706  65.587  67.247  1.00 98.69      0001 C  
ATOM   2093  CG  TYR A 142      46.409  65.065  68.639  1.00 98.69      0001 C  
ATOM   2094  CD1 TYR A 142      45.234  65.419  69.330  1.00 98.69      0001 C  
ATOM   2095  CD2 TYR A 142      47.318  64.198  69.272  1.00 98.69      0001 C  
ATOM   2096  CE1 TYR A 142      44.978  64.911  70.644  1.00 98.69      0001 C  
ATOM   2097  CE2 TYR A 142      47.061  63.681  70.563  1.00 98.69      0001 C  
ATOM   2098  CZ  TYR A 142      45.900  64.037  71.240  1.00 98.69      0001 C  
ATOM   2099  OH  TYR A 142      45.719  63.507  72.494  1.00 98.69      0001 O  
ATOM   2100  H   TYR A 142      45.893  68.065  67.180  1.00 98.69      0001 H  
ATOM   2101  HA  TYR A 142      48.343  66.711  68.068  1.00 98.69      0001 H  
ATOM   2102 1HB  TYR A 142      45.781  65.824  66.726  1.00 98.69      0001 H  
ATOM   2103 2HB  TYR A 142      47.206  64.785  66.704  1.00 98.69      0001 H  
ATOM   2104  HD1 TYR A 142      44.516  66.073  68.858  1.00 98.69      0001 H  
ATOM   2105  HD2 TYR A 142      48.226  63.919  68.764  1.00 98.69      0001 H  
ATOM   2106  HE1 TYR A 142      44.079  65.189  71.173  1.00 98.69      0001 H  
ATOM   2107  HE2 TYR A 142      47.759  63.005  71.025  1.00 98.69      0001 H  
ATOM   2108  HH  TYR A 142      44.894  63.812  72.903  1.00 98.69      0001 H  
ATOM   2109  N   ASP A 143      49.500  66.152  65.872  1.00 98.62      0001 N  
ATOM   2110  CA  ASP A 143      50.399  66.192  64.717  1.00 98.62      0001 C  
ATOM   2111  C   ASP A 143      49.773  65.488  63.520  1.00 98.62      0001 C  
ATOM   2112  O   ASP A 143      48.767  64.784  63.660  1.00 98.62      0001 O  
ATOM   2113  CB  ASP A 143      51.728  65.507  65.051  1.00 98.62      0001 C  
ATOM   2114  CG  ASP A 143      52.590  66.320  65.996  1.00 98.62      0001 C  
ATOM   2115  OD1 ASP A 143      52.177  67.409  66.452  1.00 98.62      0001 O  
ATOM   2116  OD2 ASP A 143      53.693  65.849  66.345  1.00 98.62      0001 O1-
ATOM   2117  H   ASP A 143      49.733  65.541  66.638  1.00 98.62      0001 H  
ATOM   2118  HA  ASP A 143      50.599  67.227  64.439  1.00 98.62      0001 H  
ATOM   2119 1HB  ASP A 143      51.526  64.533  65.499  1.00 98.62      0001 H  
ATOM   2120 2HB  ASP A 143      52.294  65.353  64.132  1.00 98.62      0001 H  
ATOM   2121  N   TRP A 144      50.369  65.654  62.348  1.00 98.88      0001 N  
ATOM   2122  CA  TRP A 144      49.914  64.957  61.149  1.00 98.88      0001 C  
ATOM   2123  C   TRP A 144      51.098  64.448  60.345  1.00 98.88      0001 C  
ATOM   2124  O   TRP A 144      51.927  65.229  59.890  1.00 98.88      0001 O  
ATOM   2125  CB  TRP A 144      49.078  65.897  60.287  1.00 98.88      0001 C  
ATOM   2126  CG  TRP A 144      48.130  65.189  59.378  1.00 98.88      0001 C  
ATOM   2127  CD1 TRP A 144      48.379  64.104  58.588  1.00 98.88      0001 C  
ATOM   2128  CD2 TRP A 144      46.743  65.506  59.162  1.00 98.88      0001 C  
ATOM   2129  CE2 TRP A 144      46.259  64.608  58.173  1.00 98.88      0001 C  
ATOM   2130  CE3 TRP A 144      45.856  66.465  59.696  1.00 98.88      0001 C  
ATOM   2131  NE1 TRP A 144      47.270  63.740  57.883  1.00 98.88      0001 N  
ATOM   2132  CZ2 TRP A 144      44.956  64.685  57.661  1.00 98.88      0001 C  
ATOM   2133  CZ3 TRP A 144      44.523  66.514  59.219  1.00 98.88      0001 C  
ATOM   2134  CH2 TRP A 144      44.091  65.619  58.200  1.00 98.88      0001 C  
ATOM   2135  H   TRP A 144      51.186  66.257  62.281  1.00 98.88      0001 H  
ATOM   2136  HA  TRP A 144      49.299  64.110  61.444  1.00 98.88      0001 H  
ATOM   2137 1HB  TRP A 144      48.491  66.526  60.944  1.00 98.88      0001 H  
ATOM   2138 2HB  TRP A 144      49.734  66.543  59.705  1.00 98.88      0001 H  
ATOM   2139  HD1 TRP A 144      49.336  63.604  58.517  1.00 98.88      0001 H  
ATOM   2140  HE1 TRP A 144      47.217  62.954  57.242  1.00 98.88      0001 H  
ATOM   2141  HE3 TRP A 144      46.188  67.155  60.456  1.00 98.88      0001 H  
ATOM   2142  HZ2 TRP A 144      44.647  64.025  56.870  1.00 98.88      0001 H  
ATOM   2143  HZ3 TRP A 144      43.835  67.242  59.626  1.00 98.88      0001 H  
ATOM   2144  HH2 TRP A 144      43.077  65.678  57.835  1.00 98.88      0001 H  
ATOM   2145  N   VAL A 145      51.176  63.142  60.159  1.00 98.88      0001 N  
ATOM   2146  CA  VAL A 145      52.226  62.526  59.359  1.00 98.88      0001 C  
ATOM   2147  C   VAL A 145      51.624  62.224  57.994  1.00 98.88      0001 C  
ATOM   2148  O   VAL A 145      50.569  61.601  57.887  1.00 98.88      0001 O  
ATOM   2149  CB  VAL A 145      52.749  61.230  60.032  1.00 98.88      0001 C  
ATOM   2150  CG1 VAL A 145      53.762  60.504  59.144  1.00 98.88      0001 C  
ATOM   2151  CG2 VAL A 145      53.408  61.558  61.385  1.00 98.88      0001 C  
ATOM   2152  H   VAL A 145      50.459  62.536  60.552  1.00 98.88      0001 H  
ATOM   2153  HA  VAL A 145      53.053  63.218  59.234  1.00 98.88      0001 H  
ATOM   2154  HB  VAL A 145      51.905  60.566  60.206  1.00 98.88      0001 H  
ATOM   2155 1HG1 VAL A 145      54.085  59.591  59.638  1.00 98.88      0001 H  
ATOM   2156 2HG1 VAL A 145      54.626  61.141  58.950  1.00 98.88      0001 H  
ATOM   2157 3HG1 VAL A 145      53.299  60.226  58.198  1.00 98.88      0001 H  
ATOM   2158 1HG2 VAL A 145      53.686  60.638  61.893  1.00 98.88      0001 H  
ATOM   2159 2HG2 VAL A 145      52.717  62.104  62.025  1.00 98.88      0001 H  
ATOM   2160 3HG2 VAL A 145      54.302  62.158  61.235  1.00 98.88      0001 H  
ATOM   2161  N   PHE A 146      52.299  62.654  56.944  1.00 98.88      0001 N  
ATOM   2162  CA  PHE A 146      51.894  62.342  55.581  1.00 98.88      0001 C  
ATOM   2163  C   PHE A 146      52.950  61.378  55.047  1.00 98.88      0001 C  
ATOM   2164  O   PHE A 146      54.139  61.569  55.310  1.00 98.88      0001 O  
ATOM   2165  CB  PHE A 146      51.814  63.629  54.758  1.00 98.88      0001 C  
ATOM   2166  CG  PHE A 146      50.812  64.622  55.285  1.00 98.88      0001 C  
ATOM   2167  CD1 PHE A 146      51.192  65.594  56.228  1.00 98.88      0001 C  
ATOM   2168  CD2 PHE A 146      49.480  64.590  54.835  1.00 98.88      0001 C  
ATOM   2169  CE1 PHE A 146      50.249  66.518  56.733  1.00 98.88      0001 C  
ATOM   2170  CE2 PHE A 146      48.527  65.522  55.324  1.00 98.88      0001 C  
ATOM   2171  CZ  PHE A 146      48.915  66.485  56.274  1.00 98.88      0001 C  
ATOM   2172  H   PHE A 146      53.142  63.204  57.084  1.00 98.88      0001 H  
ATOM   2173  HA  PHE A 146      50.923  61.854  55.575  1.00 98.88      0001 H  
ATOM   2174 1HB  PHE A 146      52.797  64.096  54.746  1.00 98.88      0001 H  
ATOM   2175 2HB  PHE A 146      51.534  63.373  53.739  1.00 98.88      0001 H  
ATOM   2176  HD1 PHE A 146      52.212  65.633  56.582  1.00 98.88      0001 H  
ATOM   2177  HD2 PHE A 146      49.174  63.845  54.114  1.00 98.88      0001 H  
ATOM   2178  HE1 PHE A 146      50.547  67.240  57.474  1.00 98.88      0001 H  
ATOM   2179  HE2 PHE A 146      47.503  65.485  54.985  1.00 98.88      0001 H  
ATOM   2180  HZ  PHE A 146      48.189  67.188  56.656  1.00 98.88      0001 H  
ATOM   2181  N   LEU A 147      52.534  60.332  54.346  1.00 98.81      0001 N  
ATOM   2182  CA  LEU A 147      53.439  59.303  53.826  1.00 98.81      0001 C  
ATOM   2183  C   LEU A 147      53.232  59.142  52.324  1.00 98.81      0001 C  
ATOM   2184  O   LEU A 147      52.095  59.093  51.859  1.00 98.81      0001 O  
ATOM   2185  CB  LEU A 147      53.168  57.963  54.526  1.00 98.81      0001 C  
ATOM   2186  CG  LEU A 147      53.439  57.873  56.037  1.00 98.81      0001 C  
ATOM   2187  CD1 LEU A 147      52.975  56.530  56.583  1.00 98.81      0001 C  
ATOM   2188  CD2 LEU A 147      54.923  58.062  56.365  1.00 98.81      0001 C  
ATOM   2189  H   LEU A 147      51.536  60.220  54.168  1.00 98.81      0001 H  
ATOM   2190  HA  LEU A 147      54.472  59.593  54.003  1.00 98.81      0001 H  
ATOM   2191 1HB  LEU A 147      52.123  57.704  54.356  1.00 98.81      0001 H  
ATOM   2192 2HB  LEU A 147      53.779  57.205  54.041  1.00 98.81      0001 H  
ATOM   2193  HG  LEU A 147      52.872  58.654  56.541  1.00 98.81      0001 H  
ATOM   2194 1HD1 LEU A 147      53.132  56.491  57.661  1.00 98.81      0001 H  
ATOM   2195 2HD1 LEU A 147      53.519  55.717  56.110  1.00 98.81      0001 H  
ATOM   2196 3HD1 LEU A 147      51.909  56.402  56.388  1.00 98.81      0001 H  
ATOM   2197 1HD2 LEU A 147      55.085  57.916  57.432  1.00 98.81      0001 H  
ATOM   2198 2HD2 LEU A 147      55.223  59.077  56.108  1.00 98.81      0001 H  
ATOM   2199 3HD2 LEU A 147      55.528  57.351  55.802  1.00 98.81      0001 H  
ATOM   2200  N   ASN A 148      54.317  59.074  51.565  1.00 98.62      0001 N  
ATOM   2201  CA  ASN A 148      54.251  58.963  50.103  1.00 98.62      0001 C  
ATOM   2202  C   ASN A 148      55.488  58.203  49.632  1.00 98.62      0001 C  
ATOM   2203  O   ASN A 148      56.566  58.355  50.203  1.00 98.62      0001 O  
ATOM   2204  CB  ASN A 148      54.186  60.381  49.522  1.00 98.62      0001 C  
ATOM   2205  CG  ASN A 148      54.011  60.435  48.027  1.00 98.62      0001 C  
ATOM   2206  ND2 ASN A 148      54.036  61.624  47.492  1.00 98.62      0001 N  
ATOM   2207  OD1 ASN A 148      53.847  59.434  47.349  1.00 98.62      0001 O  
ATOM   2208  H   ASN A 148      55.234  59.108  51.998  1.00 98.62      0001 H  
ATOM   2209  HA  ASN A 148      53.358  58.412  49.807  1.00 98.62      0001 H  
ATOM   2210 1HB  ASN A 148      53.323  60.866  49.954  1.00 98.62      0001 H  
ATOM   2211 2HB  ASN A 148      55.081  60.932  49.794  1.00 98.62      0001 H  
ATOM   2212 1HD2 ASN A 148      53.936  61.708  46.492  1.00 98.62      0001 H  
ATOM   2213 2HD2 ASN A 148      54.182  62.431  48.075  1.00 98.62      0001 H  
ATOM   2214  N   ASP A 149      55.317  57.363  48.621  1.00 97.62      0001 N  
ATOM   2215  CA  ASP A 149      56.387  56.561  48.026  1.00 97.62      0001 C  
ATOM   2216  C   ASP A 149      57.235  57.414  47.084  1.00 97.62      0001 C  
ATOM   2217  O   ASP A 149      58.366  57.060  46.735  1.00 97.62      0001 O  
ATOM   2218  CB  ASP A 149      55.799  55.353  47.283  1.00 97.62      0001 C  
ATOM   2219  CG  ASP A 149      54.898  55.743  46.116  1.00 97.62      0001 C  
ATOM   2220  OD1 ASP A 149      53.804  56.311  46.356  1.00 97.62      0001 O  
ATOM   2221  OD2 ASP A 149      55.261  55.482  44.948  1.00 97.62      0001 O1-
ATOM   2222  H   ASP A 149      54.401  57.297  48.191  1.00 97.62      0001 H  
ATOM   2223  HA  ASP A 149      57.041  56.197  48.814  1.00 97.62      0001 H  
ATOM   2224 1HB  ASP A 149      56.622  54.755  46.903  1.00 97.62      0001 H  
ATOM   2225 2HB  ASP A 149      55.224  54.747  47.984  1.00 97.62      0001 H  
ATOM   2226  N   GLU A 150      56.719  58.590  46.762  1.00 97.88      0001 N  
ATOM   2227  CA  GLU A 150      57.474  59.636  46.081  1.00 97.88      0001 C  
ATOM   2228  C   GLU A 150      57.721  60.766  47.074  1.00 97.88      0001 C  
ATOM   2229  O   GLU A 150      57.043  60.866  48.093  1.00 97.88      0001 O  
ATOM   2230  CB  GLU A 150      56.715  60.167  44.866  1.00 97.88      0001 C  
ATOM   2231  CG  GLU A 150      56.562  59.148  43.746  1.00 97.88      0001 C  
ATOM   2232  CD  GLU A 150      55.986  59.767  42.484  1.00 97.88      0001 C  
ATOM   2233  OE1 GLU A 150      55.207  60.746  42.564  1.00 97.88      0001 O  
ATOM   2234  OE2 GLU A 150      56.315  59.301  41.367  1.00 97.88      0001 O1-
ATOM   2235  H   GLU A 150      55.780  58.816  47.070  1.00 97.88      0001 H  
ATOM   2236  HA  GLU A 150      58.435  59.253  45.751  1.00 97.88      0001 H  
ATOM   2237 1HB  GLU A 150      55.732  60.500  45.191  1.00 97.88      0001 H  
ATOM   2238 2HB  GLU A 150      57.259  61.025  44.470  1.00 97.88      0001 H  
ATOM   2239 1HG  GLU A 150      57.545  58.735  43.517  1.00 97.88      0001 H  
ATOM   2240 2HG  GLU A 150      55.913  58.337  44.078  1.00 97.88      0001 H  
ATOM   2241  N   GLU A 151      58.704  61.608  46.801  1.00 98.44      0001 N  
ATOM   2242  CA  GLU A 151      59.002  62.753  47.660  1.00 98.44      0001 C  
ATOM   2243  C   GLU A 151      57.821  63.722  47.596  1.00 98.44      0001 C  
ATOM   2244  O   GLU A 151      57.283  63.961  46.510  1.00 98.44      0001 O  
ATOM   2245  CB  GLU A 151      60.282  63.428  47.155  1.00 98.44      0001 C  
ATOM   2246  CG  GLU A 151      60.785  64.566  48.030  1.00 98.44      0001 C  
ATOM   2247  CD  GLU A 151      62.052  65.219  47.495  1.00 98.44      0001 C  
ATOM   2248  OE1 GLU A 151      62.541  64.855  46.395  1.00 98.44      0001 O  
ATOM   2249  OE2 GLU A 151      62.594  66.112  48.175  1.00 98.44      0001 O1-
ATOM   2250  H   GLU A 151      59.257  61.471  45.961  1.00 98.44      0001 H  
ATOM   2251  HA  GLU A 151      59.145  62.421  48.687  1.00 98.44      0001 H  
ATOM   2252 1HB  GLU A 151      61.059  62.667  47.097  1.00 98.44      0001 H  
ATOM   2253 2HB  GLU A 151      60.100  63.810  46.152  1.00 98.44      0001 H  
ATOM   2254 1HG  GLU A 151      60.009  65.324  48.106  1.00 98.44      0001 H  
ATOM   2255 2HG  GLU A 151      60.984  64.173  49.025  1.00 98.44      0001 H  
ATOM   2256  N   PHE A 152      57.405  64.297  48.716  1.00 98.75      0001 N  
ATOM   2257  CA  PHE A 152      56.370  65.322  48.654  1.00 98.75      0001 C  
ATOM   2258  C   PHE A 152      57.006  66.585  48.100  1.00 98.75      0001 C  
ATOM   2259  O   PHE A 152      58.062  67.025  48.567  1.00 98.75      0001 O  
ATOM   2260  CB  PHE A 152      55.760  65.633  50.016  1.00 98.75      0001 C  
ATOM   2261  CG  PHE A 152      54.851  64.562  50.531  1.00 98.75      0001 C  
ATOM   2262  CD1 PHE A 152      53.581  64.378  49.960  1.00 98.75      0001 C  
ATOM   2263  CD2 PHE A 152      55.242  63.755  51.608  1.00 98.75      0001 C  
ATOM   2264  CE1 PHE A 152      52.674  63.445  50.510  1.00 98.75      0001 C  
ATOM   2265  CE2 PHE A 152      54.350  62.823  52.172  1.00 98.75      0001 C  
ATOM   2266  CZ  PHE A 152      53.047  62.689  51.639  1.00 98.75      0001 C  
ATOM   2267  H   PHE A 152      57.842  64.084  49.605  1.00 98.75      0001 H  
ATOM   2268  HA  PHE A 152      55.585  64.999  47.974  1.00 98.75      0001 H  
ATOM   2269 1HB  PHE A 152      56.558  65.805  50.734  1.00 98.75      0001 H  
ATOM   2270 2HB  PHE A 152      55.177  66.548  49.923  1.00 98.75      0001 H  
ATOM   2271  HD1 PHE A 152      53.282  64.968  49.105  1.00 98.75      0001 H  
ATOM   2272  HD2 PHE A 152      56.236  63.853  52.018  1.00 98.75      0001 H  
ATOM   2273  HE1 PHE A 152      51.695  63.319  50.071  1.00 98.75      0001 H  
ATOM   2274  HE2 PHE A 152      54.666  62.210  53.001  1.00 98.75      0001 H  
ATOM   2275  HZ  PHE A 152      52.350  61.987  52.073  1.00 98.75      0001 H  
ATOM   2276  N   ASN A 153      56.358  67.176  47.112  1.00 98.69      0001 N  
ATOM   2277  CA  ASN A 153      56.862  68.416  46.541  1.00 98.69      0001 C  
ATOM   2278  C   ASN A 153      56.574  69.545  47.531  1.00 98.69      0001 C  
ATOM   2279  O   ASN A 153      55.796  69.394  48.481  1.00 98.69      0001 O  
ATOM   2280  CB  ASN A 153      56.334  68.659  45.115  1.00 98.69      0001 C  
ATOM   2281  CG  ASN A 153      54.837  68.824  45.023  1.00 98.69      0001 C  
ATOM   2282  ND2 ASN A 153      54.305  68.471  43.887  1.00 98.69      0001 N  
ATOM   2283  OD1 ASN A 153      54.157  69.264  45.933  1.00 98.69      0001 O  
ATOM   2284  H   ASN A 153      55.486  66.784  46.775  1.00 98.69      0001 H  
ATOM   2285  HA  ASN A 153      57.947  68.333  46.462  1.00 98.69      0001 H  
ATOM   2286 1HB  ASN A 153      56.810  69.546  44.703  1.00 98.69      0001 H  
ATOM   2287 2HB  ASN A 153      56.614  67.808  44.499  1.00 98.69      0001 H  
ATOM   2288 1HD2 ASN A 153      53.318  68.606  43.746  1.00 98.69      0001 H  
ATOM   2289 2HD2 ASN A 153      54.888  68.080  43.159  1.00 98.69      0001 H  
ATOM   2290  N   ASP A 154      57.250  70.666  47.347  1.00 98.62      0001 N  
ATOM   2291  CA  ASP A 154      57.188  71.762  48.311  1.00 98.62      0001 C  
ATOM   2292  C   ASP A 154      55.785  72.339  48.388  1.00 98.62      0001 C  
ATOM   2293  O   ASP A 154      55.340  72.733  49.462  1.00 98.62      0001 O  
ATOM   2294  CB  ASP A 154      58.147  72.882  47.917  1.00 98.62      0001 C  
ATOM   2295  CG  ASP A 154      59.601  72.493  48.064  1.00 98.62      0001 C  
ATOM   2296  OD1 ASP A 154      59.929  71.626  48.905  1.00 98.62      0001 O  
ATOM   2297  OD2 ASP A 154      60.456  73.070  47.352  1.00 98.62      0001 O1-
ATOM   2298  H   ASP A 154      57.850  70.761  46.530  1.00 98.62      0001 H  
ATOM   2299  HA  ASP A 154      57.456  71.391  49.301  1.00 98.62      0001 H  
ATOM   2300 1HB  ASP A 154      57.953  73.154  46.881  1.00 98.62      0001 H  
ATOM   2301 2HB  ASP A 154      57.958  73.746  48.550  1.00 98.62      0001 H  
ATOM   2302  N   GLU A 155      55.074  72.337  47.269  1.00 98.56      0001 N  
ATOM   2303  CA  GLU A 155      53.690  72.802  47.222  1.00 98.56      0001 C  
ATOM   2304  C   GLU A 155      52.795  71.973  48.142  1.00 98.56      0001 C  
ATOM   2305  O   GLU A 155      51.954  72.522  48.857  1.00 98.56      0001 O  
ATOM   2306  CB  GLU A 155      53.161  72.703  45.785  1.00 98.56      0001 C  
ATOM   2307  CG  GLU A 155      51.766  73.271  45.603  1.00 98.56      0001 C  
ATOM   2308  CD  GLU A 155      51.182  73.011  44.225  1.00 98.56      0001 C  
ATOM   2309  OE1 GLU A 155      51.907  73.049  43.210  1.00 98.56      0001 O  
ATOM   2310  OE2 GLU A 155      49.948  72.794  44.131  1.00 98.56      0001 O1-
ATOM   2311  H   GLU A 155      55.508  72.012  46.407  1.00 98.56      0001 H  
ATOM   2312  HA  GLU A 155      53.653  73.840  47.552  1.00 98.56      0001 H  
ATOM   2313 1HB  GLU A 155      53.845  73.234  45.125  1.00 98.56      0001 H  
ATOM   2314 2HB  GLU A 155      53.143  71.655  45.492  1.00 98.56      0001 H  
ATOM   2315 1HG  GLU A 155      51.101  72.821  46.339  1.00 98.56      0001 H  
ATOM   2316 2HG  GLU A 155      51.802  74.345  45.782  1.00 98.56      0001 H  
ATOM   2317  N   PHE A 156      52.988  70.660  48.153  1.00 98.75      0001 N  
ATOM   2318  CA  PHE A 156      52.178  69.775  48.985  1.00 98.75      0001 C  
ATOM   2319  C   PHE A 156      52.455  70.129  50.430  1.00 98.75      0001 C  
ATOM   2320  O   PHE A 156      51.536  70.351  51.225  1.00 98.75      0001 O  
ATOM   2321  CB  PHE A 156      52.531  68.300  48.727  1.00 98.75      0001 C  
ATOM   2322  CG  PHE A 156      51.679  67.318  49.495  1.00 98.75      0001 C  
ATOM   2323  CD1 PHE A 156      50.682  66.578  48.831  1.00 98.75      0001 C  
ATOM   2324  CD2 PHE A 156      51.880  67.106  50.875  1.00 98.75      0001 C  
ATOM   2325  CE1 PHE A 156      49.876  65.649  49.536  1.00 98.75      0001 C  
ATOM   2326  CE2 PHE A 156      51.074  66.194  51.597  1.00 98.75      0001 C  
ATOM   2327  CZ  PHE A 156      50.077  65.460  50.924  1.00 98.75      0001 C  
ATOM   2328  H   PHE A 156      53.711  70.256  47.561  1.00 98.75      0001 H  
ATOM   2329  HA  PHE A 156      51.126  69.947  48.779  1.00 98.75      0001 H  
ATOM   2330 1HB  PHE A 156      52.415  68.093  47.665  1.00 98.75      0001 H  
ATOM   2331 2HB  PHE A 156      53.573  68.130  48.991  1.00 98.75      0001 H  
ATOM   2332  HD1 PHE A 156      50.521  66.719  47.772  1.00 98.75      0001 H  
ATOM   2333  HD2 PHE A 156      52.660  67.640  51.396  1.00 98.75      0001 H  
ATOM   2334  HE1 PHE A 156      49.116  65.085  49.014  1.00 98.75      0001 H  
ATOM   2335  HE2 PHE A 156      51.231  66.050  52.655  1.00 98.75      0001 H  
ATOM   2336  HZ  PHE A 156      49.482  64.741  51.466  1.00 98.75      0001 H  
ATOM   2337  N   LYS A 157      53.737  70.207  50.758  1.00 98.81      0001 N  
ATOM   2338  CA  LYS A 157      54.151  70.440  52.137  1.00 98.81      0001 C  
ATOM   2339  C   LYS A 157      53.663  71.789  52.642  1.00 98.81      0001 C  
ATOM   2340  O   LYS A 157      53.194  71.897  53.774  1.00 98.81      0001 O  
ATOM   2341  CB  LYS A 157      55.675  70.357  52.262  1.00 98.81      0001 C  
ATOM   2342  CG  LYS A 157      56.263  68.979  52.006  1.00 98.81      0001 C  
ATOM   2343  CD  LYS A 157      57.760  69.003  52.258  1.00 98.81      0001 C  
ATOM   2344  CE  LYS A 157      58.404  67.644  52.020  1.00 98.81      0001 C  
ATOM   2345  NZ  LYS A 157      59.879  67.740  52.244  1.00 98.81      0001 N1+
ATOM   2346  H   LYS A 157      54.444  70.077  50.036  1.00 98.81      0001 H  
ATOM   2347  HA  LYS A 157      53.701  69.677  52.768  1.00 98.81      0001 H  
ATOM   2348 1HB  LYS A 157      56.118  71.052  51.551  1.00 98.81      0001 H  
ATOM   2349 2HB  LYS A 157      55.955  70.667  53.268  1.00 98.81      0001 H  
ATOM   2350 1HG  LYS A 157      55.799  68.258  52.674  1.00 98.81      0001 H  
ATOM   2351 2HG  LYS A 157      56.078  68.686  50.975  1.00 98.81      0001 H  
ATOM   2352 1HD  LYS A 157      58.216  69.735  51.592  1.00 98.81      0001 H  
ATOM   2353 2HD  LYS A 157      57.942  69.305  53.289  1.00 98.81      0001 H  
ATOM   2354 1HE  LYS A 157      57.973  66.913  52.706  1.00 98.81      0001 H  
ATOM   2355 2HE  LYS A 157      58.215  67.330  50.992  1.00 98.81      0001 H  
ATOM   2356 1HZ  LYS A 157      60.324  66.848  52.071  1.00 98.81      0001 H  
ATOM   2357 2HZ  LYS A 157      60.061  68.026  53.199  1.00 98.81      0001 H  
ATOM   2358 3HZ  LYS A 157      60.273  68.419  51.606  1.00 98.81      0001 H  
ATOM   2359  N   GLU A 158      53.753  72.812  51.809  1.00 98.56      0001 N  
ATOM   2360  CA  GLU A 158      53.341  74.158  52.195  1.00 98.56      0001 C  
ATOM   2361  C   GLU A 158      51.835  74.223  52.383  1.00 98.56      0001 C  
ATOM   2362  O   GLU A 158      51.340  74.807  53.348  1.00 98.56      0001 O  
ATOM   2363  CB  GLU A 158      53.749  75.159  51.111  1.00 98.56      0001 C  
ATOM   2364  CG  GLU A 158      53.487  76.613  51.470  1.00 98.56      0001 C  
ATOM   2365  CD  GLU A 158      53.976  77.572  50.399  1.00 98.56      0001 C  
ATOM   2366  OE1 GLU A 158      54.009  77.210  49.202  1.00 98.56      0001 O  
ATOM   2367  OE2 GLU A 158      54.330  78.726  50.733  1.00 98.56      0001 O1-
ATOM   2368  H   GLU A 158      54.157  72.673  50.885  1.00 98.56      0001 H  
ATOM   2369  HA  GLU A 158      53.828  74.423  53.133  1.00 98.56      0001 H  
ATOM   2370 1HB  GLU A 158      54.813  75.041  50.920  1.00 98.56      0001 H  
ATOM   2371 2HB  GLU A 158      53.208  74.918  50.195  1.00 98.56      0001 H  
ATOM   2372 1HG  GLU A 158      52.417  76.761  51.615  1.00 98.56      0001 H  
ATOM   2373 2HG  GLU A 158      54.000  76.839  52.406  1.00 98.56      0001 H  
ATOM   2374  N   THR A 159      51.098  73.611  51.471  1.00 98.56      0001 N  
ATOM   2375  CA  THR A 159      49.645  73.673  51.528  1.00 98.56      0001 C  
ATOM   2376  C   THR A 159      49.127  72.933  52.750  1.00 98.56      0001 C  
ATOM   2377  O   THR A 159      48.321  73.487  53.492  1.00 98.56      0001 O  
ATOM   2378  CB  THR A 159      49.029  73.097  50.245  1.00 98.56      0001 C  
ATOM   2379  CG2 THR A 159      47.515  73.198  50.205  1.00 98.56      0001 C  
ATOM   2380  OG1 THR A 159      49.530  73.827  49.124  1.00 98.56      0001 O  
ATOM   2381  H   THR A 159      51.542  73.124  50.694  1.00 98.56      0001 H  
ATOM   2382  HA  THR A 159      49.348  74.718  51.615  1.00 98.56      0001 H  
ATOM   2383  HB  THR A 159      49.329  72.058  50.151  1.00 98.56      0001 H  
ATOM   2384  HG1 THR A 159      50.384  73.445  48.880  1.00 98.56      0001 H  
ATOM   2385 1HG2 THR A 159      47.162  72.838  49.239  1.00 98.56      0001 H  
ATOM   2386 2HG2 THR A 159      47.207  74.235  50.328  1.00 98.56      0001 H  
ATOM   2387 3HG2 THR A 159      47.073  72.589  50.993  1.00 98.56      0001 H  
ATOM   2388  N   VAL A 160      49.587  71.721  53.032  1.00 98.56      0001 N  
ATOM   2389  CA  VAL A 160      49.056  71.033  54.211  1.00 98.56      0001 C  
ATOM   2390  C   VAL A 160      49.576  71.695  55.488  1.00 98.56      0001 C  
ATOM   2391  O   VAL A 160      48.865  71.765  56.488  1.00 98.56      0001 O  
ATOM   2392  CB  VAL A 160      49.301  69.499  54.201  1.00 98.56      0001 C  
ATOM   2393  CG1 VAL A 160      48.764  68.871  52.905  1.00 98.56      0001 C  
ATOM   2394  CG2 VAL A 160      50.762  69.134  54.365  1.00 98.56      0001 C  
ATOM   2395  H   VAL A 160      50.273  71.261  52.435  1.00 98.56      0001 H  
ATOM   2396  HA  VAL A 160      47.975  71.174  54.201  1.00 98.56      0001 H  
ATOM   2397  HB  VAL A 160      48.755  69.072  55.040  1.00 98.56      0001 H  
ATOM   2398 1HG1 VAL A 160      48.762  67.784  53.002  1.00 98.56      0001 H  
ATOM   2399 2HG1 VAL A 160      49.391  69.143  52.055  1.00 98.56      0001 H  
ATOM   2400 3HG1 VAL A 160      47.745  69.205  52.717  1.00 98.56      0001 H  
ATOM   2401 1HG2 VAL A 160      50.864  68.050  54.321  1.00 98.56      0001 H  
ATOM   2402 2HG2 VAL A 160      51.124  69.467  55.335  1.00 98.56      0001 H  
ATOM   2403 3HG2 VAL A 160      51.367  69.581  53.579  1.00 98.56      0001 H  
ATOM   2404  N   GLY A 161      50.766  72.284  55.431  1.00 98.50      0001 N  
ATOM   2405  CA  GLY A 161      51.305  73.016  56.567  1.00 98.50      0001 C  
ATOM   2406  C   GLY A 161      50.470  74.232  56.903  1.00 98.50      0001 C  
ATOM   2407  O   GLY A 161      50.305  74.589  58.065  1.00 98.50      0001 O  
ATOM   2408  H   GLY A 161      51.326  72.220  54.587  1.00 98.50      0001 H  
ATOM   2409 1HA  GLY A 161      51.336  72.366  57.440  1.00 98.50      0001 H  
ATOM   2410 2HA  GLY A 161      52.320  73.340  56.334  1.00 98.50      0001 H  
ATOM   2411  N   SER A 162      49.878  74.848  55.891  1.00 98.25      0001 N  
ATOM   2412  CA  SER A 162      49.025  76.017  56.092  1.00 98.25      0001 C  
ATOM   2413  C   SER A 162      47.614  75.679  56.570  1.00 98.25      0001 C  
ATOM   2414  O   SER A 162      46.820  76.577  56.867  1.00 98.25      0001 O  
ATOM   2415  CB  SER A 162      48.932  76.807  54.789  1.00 98.25      0001 C  
ATOM   2416  OG  SER A 162      48.123  76.155  53.819  1.00 98.25      0001 O  
ATOM   2417  H   SER A 162      50.045  74.522  54.944  1.00 98.25      0001 H  
ATOM   2418  HA  SER A 162      49.491  76.656  56.840  1.00 98.25      0001 H  
ATOM   2419 1HB  SER A 162      48.493  77.778  55.011  1.00 98.25      0001 H  
ATOM   2420 2HB  SER A 162      49.934  76.961  54.390  1.00 98.25      0001 H  
ATOM   2421  HG  SER A 162      48.344  75.212  53.792  1.00 98.25      0001 H  
ATOM   2422  N   LEU A 163      47.284  74.394  56.606  1.00 98.50      0001 N  
ATOM   2423  CA  LEU A 163      45.944  73.939  56.982  1.00 98.50      0001 C  
ATOM   2424  C   LEU A 163      45.883  73.172  58.299  1.00 98.50      0001 C  
ATOM   2425  O   LEU A 163      44.904  73.299  59.034  1.00 98.50      0001 O  
ATOM   2426  CB  LEU A 163      45.378  73.056  55.867  1.00 98.50      0001 C  
ATOM   2427  CG  LEU A 163      45.098  73.722  54.513  1.00 98.50      0001 C  
ATOM   2428  CD1 LEU A 163      44.766  72.645  53.490  1.00 98.50      0001 C  
ATOM   2429  CD2 LEU A 163      43.958  74.738  54.584  1.00 98.50      0001 C  
ATOM   2430  H   LEU A 163      47.971  73.702  56.336  1.00 98.50      0001 H  
ATOM   2431  HA  LEU A 163      45.290  74.801  57.091  1.00 98.50      0001 H  
ATOM   2432 1HB  LEU A 163      46.077  72.235  55.707  1.00 98.50      0001 H  
ATOM   2433 2HB  LEU A 163      44.440  72.631  56.220  1.00 98.50      0001 H  
ATOM   2434  HG  LEU A 163      45.993  74.243  54.182  1.00 98.50      0001 H  
ATOM   2435 1HD1 LEU A 163      44.604  73.108  52.517  1.00 98.50      0001 H  
ATOM   2436 2HD1 LEU A 163      43.868  72.099  53.786  1.00 98.50      0001 H  
ATOM   2437 3HD1 LEU A 163      45.602  71.951  53.404  1.00 98.50      0001 H  
ATOM   2438 1HD2 LEU A 163      43.825  75.201  53.607  1.00 98.50      0001 H  
ATOM   2439 2HD2 LEU A 163      44.204  75.530  55.292  1.00 98.50      0001 H  
ATOM   2440 3HD2 LEU A 163      43.030  74.253  54.886  1.00 98.50      0001 H  
ATOM   2441  N   VAL A 164      46.898  72.378  58.603  1.00 98.69      0001 N  
ATOM   2442  CA  VAL A 164      46.927  71.592  59.840  1.00 98.69      0001 C  
ATOM   2443  C   VAL A 164      47.317  72.513  61.000  1.00 98.69      0001 C  
ATOM   2444  O   VAL A 164      48.259  73.299  60.875  1.00 98.69      0001 O  
ATOM   2445  CB  VAL A 164      47.933  70.416  59.697  1.00 98.69      0001 C  
ATOM   2446  CG1 VAL A 164      48.093  69.623  60.992  1.00 98.69      0001 C  
ATOM   2447  CG2 VAL A 164      47.494  69.457  58.578  1.00 98.69      0001 C  
ATOM   2448  H   VAL A 164      47.683  72.294  57.966  1.00 98.69      0001 H  
ATOM   2449  HA  VAL A 164      45.937  71.184  60.031  1.00 98.69      0001 H  
ATOM   2450  HB  VAL A 164      48.901  70.836  59.435  1.00 98.69      0001 H  
ATOM   2451 1HG1 VAL A 164      48.749  68.772  60.824  1.00 98.69      0001 H  
ATOM   2452 2HG1 VAL A 164      47.123  69.263  61.345  1.00 98.69      0001 H  
ATOM   2453 3HG1 VAL A 164      48.557  70.247  61.746  1.00 98.69      0001 H  
ATOM   2454 1HG2 VAL A 164      48.198  68.629  58.503  1.00 98.69      0001 H  
ATOM   2455 2HG2 VAL A 164      47.468  69.972  57.620  1.00 98.69      0001 H  
ATOM   2456 3HG2 VAL A 164      46.504  69.059  58.797  1.00 98.69      0001 H  
ATOM   2457  N   SER A 165      46.598  72.457  62.114  1.00 98.12      0001 N  
ATOM   2458  CA  SER A 165      46.876  73.327  63.264  1.00 98.12      0001 C  
ATOM   2459  C   SER A 165      47.943  72.764  64.196  1.00 98.12      0001 C  
ATOM   2460  O   SER A 165      48.488  73.490  65.031  1.00 98.12      0001 O  
ATOM   2461  CB  SER A 165      45.609  73.544  64.083  1.00 98.12      0001 C  
ATOM   2462  OG  SER A 165      45.132  72.305  64.570  1.00 98.12      0001 O  
ATOM   2463  H   SER A 165      45.821  71.797  62.175  1.00 98.12      0001 H  
ATOM   2464  HA  SER A 165      47.221  74.294  62.902  1.00 98.12      0001 H  
ATOM   2465 1HB  SER A 165      45.824  74.213  64.915  1.00 98.12      0001 H  
ATOM   2466 2HB  SER A 165      44.844  73.998  63.455  1.00 98.12      0001 H  
ATOM   2467  HG  SER A 165      44.411  72.020  63.987  1.00 98.12      0001 H  
ATOM   2468  N   GLY A 166      48.229  71.477  64.057  1.00 97.25      0001 N  
ATOM   2469  CA  GLY A 166      49.325  70.834  64.768  1.00 97.25      0001 C  
ATOM   2470  C   GLY A 166      50.556  70.781  63.884  1.00 97.25      0001 C  
ATOM   2471  O   GLY A 166      50.586  71.442  62.846  1.00 97.25      0001 O  
ATOM   2472  H   GLY A 166      47.699  70.931  63.396  1.00 97.25      0001 H  
ATOM   2473 1HA  GLY A 166      49.560  71.383  65.680  1.00 97.25      0001 H  
ATOM   2474 2HA  GLY A 166      49.041  69.820  65.035  1.00 97.25      0001 H  
ATOM   2475  N   ASN A 167      51.577  70.025  64.260  1.00 98.25      0001 N  
ATOM   2476  CA  ASN A 167      52.798  69.961  63.453  1.00 98.25      0001 C  
ATOM   2477  C   ASN A 167      52.696  68.944  62.319  1.00 98.25      0001 C  
ATOM   2478  O   ASN A 167      52.408  67.770  62.551  1.00 98.25      0001 O  
ATOM   2479  CB  ASN A 167      54.007  69.606  64.323  1.00 98.25      0001 C  
ATOM   2480  CG  ASN A 167      54.360  70.695  65.297  1.00 98.25      0001 C  
ATOM   2481  ND2 ASN A 167      54.788  70.322  66.467  1.00 98.25      0001 N  
ATOM   2482  OD1 ASN A 167      54.238  71.877  64.997  1.00 98.25      0001 O  
ATOM   2483  H   ASN A 167      51.522  69.484  65.115  1.00 98.25      0001 H  
ATOM   2484  HA  ASN A 167      52.971  70.939  63.010  1.00 98.25      0001 H  
ATOM   2485 1HB  ASN A 167      53.803  68.687  64.867  1.00 98.25      0001 H  
ATOM   2486 2HB  ASN A 167      54.864  69.436  63.677  1.00 98.25      0001 H  
ATOM   2487 1HD2 ASN A 167      54.994  71.035  67.153  1.00 98.25      0001 H  
ATOM   2488 2HD2 ASN A 167      54.916  69.343  66.668  1.00 98.25      0001 H  
ATOM   2489  N   THR A 168      52.967  69.370  61.094  1.00 98.75      0001 N  
ATOM   2490  CA  THR A 168      53.014  68.445  59.961  1.00 98.75      0001 C  
ATOM   2491  C   THR A 168      54.379  67.776  59.857  1.00 98.75      0001 C  
ATOM   2492  O   THR A 168      55.416  68.415  60.064  1.00 98.75      0001 O  
ATOM   2493  CB  THR A 168      52.752  69.158  58.624  1.00 98.75      0001 C  
ATOM   2494  CG2 THR A 168      51.367  69.743  58.586  1.00 98.75      0001 C  
ATOM   2495  OG1 THR A 168      53.661  70.250  58.463  1.00 98.75      0001 O  
ATOM   2496  H   THR A 168      53.161  70.354  60.928  1.00 98.75      0001 H  
ATOM   2497  HA  THR A 168      52.259  67.673  60.096  1.00 98.75      0001 H  
ATOM   2498  HB  THR A 168      52.870  68.447  57.805  1.00 98.75      0001 H  
ATOM   2499  HG1 THR A 168      54.508  70.008  58.848  1.00 98.75      0001 H  
ATOM   2500 1HG2 THR A 168      51.154  70.092  57.578  1.00 98.75      0001 H  
ATOM   2501 2HG2 THR A 168      51.298  70.587  59.274  1.00 98.75      0001 H  
ATOM   2502 3HG2 THR A 168      50.631  68.989  58.863  1.00 98.75      0001 H  
ATOM   2503  N   LYS A 169      54.386  66.501  59.506  1.00 98.75      0001 N  
ATOM   2504  CA  LYS A 169      55.602  65.717  59.315  1.00 98.75      0001 C  
ATOM   2505  C   LYS A 169      55.435  64.947  58.019  1.00 98.75      0001 C  
ATOM   2506  O   LYS A 169      54.317  64.594  57.661  1.00 98.75      0001 O  
ATOM   2507  CB  LYS A 169      55.775  64.733  60.469  1.00 98.75      0001 C  
ATOM   2508  CG  LYS A 169      56.144  65.355  61.801  1.00 98.75      0001 C  
ATOM   2509  CD  LYS A 169      56.463  64.260  62.808  1.00 98.75      0001 C  
ATOM   2510  CE  LYS A 169      56.840  64.858  64.148  1.00 98.75      0001 C  
ATOM   2511  NZ  LYS A 169      57.132  63.803  65.167  1.00 98.75      0001 N1+
ATOM   2512  H   LYS A 169      53.495  66.021  59.366  1.00 98.75      0001 H  
ATOM   2513  HA  LYS A 169      56.475  66.364  59.240  1.00 98.75      0001 H  
ATOM   2514 1HB  LYS A 169      54.846  64.180  60.587  1.00 98.75      0001 H  
ATOM   2515 2HB  LYS A 169      56.557  64.035  60.197  1.00 98.75      0001 H  
ATOM   2516 1HG  LYS A 169      57.020  65.991  61.671  1.00 98.75      0001 H  
ATOM   2517 2HG  LYS A 169      55.312  65.957  62.169  1.00 98.75      0001 H  
ATOM   2518 1HD  LYS A 169      55.587  63.623  62.932  1.00 98.75      0001 H  
ATOM   2519 2HD  LYS A 169      57.293  63.657  62.438  1.00 98.75      0001 H  
ATOM   2520 1HE  LYS A 169      57.718  65.491  64.023  1.00 98.75      0001 H  
ATOM   2521 2HE  LYS A 169      56.011  65.473  64.505  1.00 98.75      0001 H  
ATOM   2522 1HZ  LYS A 169      57.313  64.233  66.067  1.00 98.75      0001 H  
ATOM   2523 2HZ  LYS A 169      57.933  63.244  64.896  1.00 98.75      0001 H  
ATOM   2524 3HZ  LYS A 169      56.329  63.197  65.270  1.00 98.75      0001 H  
ATOM   2525  N   PHE A 170      56.522  64.696  57.311  1.00 98.75      0001 N  
ATOM   2526  CA  PHE A 170      56.461  64.031  56.015  1.00 98.75      0001 C  
ATOM   2527  C   PHE A 170      57.443  62.874  55.971  1.00 98.75      0001 C  
ATOM   2528  O   PHE A 170      58.613  63.048  56.317  1.00 98.75      0001 O  
ATOM   2529  CB  PHE A 170      56.802  65.055  54.932  1.00 98.75      0001 C  
ATOM   2530  CG  PHE A 170      55.899  66.254  54.951  1.00 98.75      0001 C  
ATOM   2531  CD1 PHE A 170      56.264  67.411  55.665  1.00 98.75      0001 C  
ATOM   2532  CD2 PHE A 170      54.658  66.217  54.298  1.00 98.75      0001 C  
ATOM   2533  CE1 PHE A 170      55.382  68.508  55.769  1.00 98.75      0001 C  
ATOM   2534  CE2 PHE A 170      53.768  67.306  54.387  1.00 98.75      0001 C  
ATOM   2535  CZ  PHE A 170      54.128  68.453  55.140  1.00 98.75      0001 C  
ATOM   2536  H   PHE A 170      57.429  65.010  57.648  1.00 98.75      0001 H  
ATOM   2537  HA  PHE A 170      55.456  63.651  55.837  1.00 98.75      0001 H  
ATOM   2538 1HB  PHE A 170      57.827  65.393  55.081  1.00 98.75      0001 H  
ATOM   2539 2HB  PHE A 170      56.737  64.573  53.959  1.00 98.75      0001 H  
ATOM   2540  HD1 PHE A 170      57.224  67.459  56.157  1.00 98.75      0001 H  
ATOM   2541  HD2 PHE A 170      54.371  65.344  53.730  1.00 98.75      0001 H  
ATOM   2542  HE1 PHE A 170      55.670  69.387  56.327  1.00 98.75      0001 H  
ATOM   2543  HE2 PHE A 170      52.817  67.259  53.882  1.00 98.75      0001 H  
ATOM   2544  HZ  PHE A 170      53.450  69.289  55.225  1.00 98.75      0001 H  
ATOM   2545  N   GLY A 171      56.987  61.708  55.542  1.00 98.25      0001 N  
ATOM   2546  CA  GLY A 171      57.854  60.549  55.402  1.00 98.25      0001 C  
ATOM   2547  C   GLY A 171      57.922  60.022  53.983  1.00 98.25      0001 C  
ATOM   2548  O   GLY A 171      56.899  59.663  53.390  1.00 98.25      0001 O  
ATOM   2549  H   GLY A 171      55.999  61.607  55.307  1.00 98.25      0001 H  
ATOM   2550 1HA  GLY A 171      58.863  60.794  55.731  1.00 98.25      0001 H  
ATOM   2551 2HA  GLY A 171      57.483  59.750  56.042  1.00 98.25      0001 H  
ATOM   2552  N   LEU A 172      59.127  59.944  53.437  1.00 98.56      0001 N  
ATOM   2553  CA  LEU A 172      59.339  59.263  52.165  1.00 98.56      0001 C  
ATOM   2554  C   LEU A 172      59.400  57.778  52.484  1.00 98.56      0001 C  
ATOM   2555  O   LEU A 172      60.228  57.345  53.290  1.00 98.56      0001 O  
ATOM   2556  CB  LEU A 172      60.630  59.748  51.499  1.00 98.56      0001 C  
ATOM   2557  CG  LEU A 172      61.032  59.097  50.164  1.00 98.56      0001 C  
ATOM   2558  CD1 LEU A 172      59.927  59.148  49.128  1.00 98.56      0001 C  
ATOM   2559  CD2 LEU A 172      62.263  59.802  49.610  1.00 98.56      0001 C  
ATOM   2560  H   LEU A 172      59.936  60.312  53.929  1.00 98.56      0001 H  
ATOM   2561  HA  LEU A 172      58.496  59.446  51.503  1.00 98.56      0001 H  
ATOM   2562 1HB  LEU A 172      60.531  60.821  51.334  1.00 98.56      0001 H  
ATOM   2563 2HB  LEU A 172      61.448  59.595  52.200  1.00 98.56      0001 H  
ATOM   2564  HG  LEU A 172      61.280  58.052  50.345  1.00 98.56      0001 H  
ATOM   2565 1HD1 LEU A 172      60.307  58.829  48.157  1.00 98.56      0001 H  
ATOM   2566 2HD1 LEU A 172      59.546  60.163  49.045  1.00 98.56      0001 H  
ATOM   2567 3HD1 LEU A 172      59.112  58.484  49.409  1.00 98.56      0001 H  
ATOM   2568 1HD2 LEU A 172      62.590  59.313  48.693  1.00 98.56      0001 H  
ATOM   2569 2HD2 LEU A 172      63.074  59.755  50.333  1.00 98.56      0001 H  
ATOM   2570 3HD2 LEU A 172      62.040  60.848  49.394  1.00 98.56      0001 H  
ATOM   2571  N   ILE A 173      58.493  57.012  51.903  1.00 98.50      0001 N  
ATOM   2572  CA  ILE A 173      58.408  55.580  52.175  1.00 98.50      0001 C  
ATOM   2573  C   ILE A 173      59.605  54.910  51.487  1.00 98.50      0001 C  
ATOM   2574  O   ILE A 173      59.817  55.130  50.285  1.00 98.50      0001 O  
ATOM   2575  CB  ILE A 173      57.079  54.975  51.635  1.00 98.50      0001 C  
ATOM   2576  CG1 ILE A 173      55.866  55.651  52.305  1.00 98.50      0001 C  
ATOM   2577  CG2 ILE A 173      57.044  53.456  51.858  1.00 98.50      0001 C  
ATOM   2578  CD1 ILE A 173      54.509  55.328  51.656  1.00 98.50      0001 C  
ATOM   2579  H   ILE A 173      57.828  57.429  51.255  1.00 98.50      0001 H  
ATOM   2580  HA  ILE A 173      58.449  55.426  53.250  1.00 98.50      0001 H  
ATOM   2581  HB  ILE A 173      57.028  55.159  50.567  1.00 98.50      0001 H  
ATOM   2582 1HG1 ILE A 173      55.835  55.353  53.353  1.00 98.50      0001 H  
ATOM   2583 2HG1 ILE A 173      55.992  56.731  52.273  1.00 98.50      0001 H  
ATOM   2584 1HG2 ILE A 173      56.077  53.047  51.581  1.00 98.50      0001 H  
ATOM   2585 2HG2 ILE A 173      57.241  53.226  52.906  1.00 98.50      0001 H  
ATOM   2586 3HG2 ILE A 173      57.793  52.971  51.238  1.00 98.50      0001 H  
ATOM   2587 1HD1 ILE A 173      53.740  55.960  52.097  1.00 98.50      0001 H  
ATOM   2588 2HD1 ILE A 173      54.245  54.286  51.828  1.00 98.50      0001 H  
ATOM   2589 3HD1 ILE A 173      54.551  55.516  50.584  1.00 98.50      0001 H  
ATOM   2590  N   PRO A 174      60.393  54.089  52.211  1.00 98.06      0001 N  
ATOM   2591  CA  PRO A 174      61.494  53.377  51.548  1.00 98.06      0001 C  
ATOM   2592  C   PRO A 174      61.017  52.422  50.459  1.00 98.06      0001 C  
ATOM   2593  O   PRO A 174      59.897  51.903  50.523  1.00 98.06      0001 O  
ATOM   2594  CB  PRO A 174      62.108  52.555  52.686  1.00 98.06      0001 C  
ATOM   2595  CG  PRO A 174      61.725  53.257  53.907  1.00 98.06      0001 C  
ATOM   2596  CD  PRO A 174      60.341  53.729  53.640  1.00 98.06      0001 C  
ATOM   2597  HA  PRO A 174      62.215  54.087  51.146  1.00 98.06      0001 H  
ATOM   2598 1HB  PRO A 174      61.687  51.550  52.691  1.00 98.06      0001 H  
ATOM   2599 2HB  PRO A 174      63.192  52.516  52.593  1.00 98.06      0001 H  
ATOM   2600 1HG  PRO A 174      61.749  52.587  54.765  1.00 98.06      0001 H  
ATOM   2601 2HG  PRO A 174      62.384  54.111  54.067  1.00 98.06      0001 H  
ATOM   2602 1HD  PRO A 174      59.619  52.930  53.803  1.00 98.06      0001 H  
ATOM   2603 2HD  PRO A 174      60.114  54.595  54.260  1.00 98.06      0001 H  
ATOM   2604  N   LYS A 175      61.846  52.136  49.467  1.00 97.69      0001 N  
ATOM   2605  CA  LYS A 175      61.440  51.212  48.402  1.00 97.69      0001 C  
ATOM   2606  C   LYS A 175      61.215  49.810  48.945  1.00 97.69      0001 C  
ATOM   2607  O   LYS A 175      60.299  49.125  48.518  1.00 97.69      0001 O  
ATOM   2608  CB  LYS A 175      62.469  51.171  47.267  1.00 97.69      0001 C  
ATOM   2609  CG  LYS A 175      62.743  52.511  46.574  1.00 97.69      0001 C  
ATOM   2610  CD  LYS A 175      61.500  53.160  45.972  1.00 97.69      0001 C  
ATOM   2611  CE  LYS A 175      61.882  54.429  45.237  1.00 97.69      0001 C  
ATOM   2612  NZ  LYS A 175      60.677  55.182  44.769  1.00 97.69      0001 N1+
ATOM   2613  H   LYS A 175      62.773  52.566  49.445  1.00 97.69      0001 H  
ATOM   2614  HA  LYS A 175      60.488  51.546  47.994  1.00 97.69      0001 H  
ATOM   2615 1HB  LYS A 175      63.411  50.792  47.663  1.00 97.69      0001 H  
ATOM   2616 2HB  LYS A 175      62.109  50.467  46.515  1.00 97.69      0001 H  
ATOM   2617 1HG  LYS A 175      63.175  53.203  47.293  1.00 97.69      0001 H  
ATOM   2618 2HG  LYS A 175      63.472  52.346  45.780  1.00 97.69      0001 H  
ATOM   2619 1HD  LYS A 175      61.019  52.466  45.283  1.00 97.69      0001 H  
ATOM   2620 2HD  LYS A 175      60.805  53.418  46.770  1.00 97.69      0001 H  
ATOM   2621 1HE  LYS A 175      62.453  55.068  45.914  1.00 97.69      0001 H  
ATOM   2622 2HE  LYS A 175      62.512  54.175  44.383  1.00 97.69      0001 H  
ATOM   2623 1HZ  LYS A 175      60.968  56.043  44.321  1.00 97.69      0001 H  
ATOM   2624 2HZ  LYS A 175      60.087  55.416  45.556  1.00 97.69      0001 H  
ATOM   2625 3HZ  LYS A 175      60.146  54.630  44.109  1.00 97.69      0001 H  
ATOM   2626  N   GLU A 176      61.972  49.414  49.956  1.00 97.25      0001 N  
ATOM   2627  CA  GLU A 176      61.809  48.110  50.607  1.00 97.25      0001 C  
ATOM   2628  C   GLU A 176      60.406  47.914  51.185  1.00 97.25      0001 C  
ATOM   2629  O   GLU A 176      59.868  46.811  51.212  1.00 97.25      0001 O  
ATOM   2630  CB  GLU A 176      62.842  48.009  51.737  1.00 97.25      0001 C  
ATOM   2631  CG  GLU A 176      62.934  46.668  52.461  1.00 97.25      0001 C  
ATOM   2632  CD  GLU A 176      63.500  45.541  51.606  1.00 97.25      0001 C  
ATOM   2633  OE1 GLU A 176      64.115  45.781  50.542  1.00 97.25      0001 O  
ATOM   2634  OE2 GLU A 176      63.304  44.363  51.983  1.00 97.25      0001 O1-
ATOM   2635  H   GLU A 176      62.711  50.033  50.288  1.00 97.25      0001 H  
ATOM   2636  HA  GLU A 176      61.991  47.319  49.879  1.00 97.25      0001 H  
ATOM   2637 1HB  GLU A 176      63.820  48.241  51.321  1.00 97.25      0001 H  
ATOM   2638 2HB  GLU A 176      62.610  48.775  52.478  1.00 97.25      0001 H  
ATOM   2639 1HG  GLU A 176      63.569  46.794  53.336  1.00 97.25      0001 H  
ATOM   2640 2HG  GLU A 176      61.941  46.381  52.807  1.00 97.25      0001 H  
ATOM   2641  N   HIS A 177      59.794  48.998  51.630  1.00 97.75      0001 N  
ATOM   2642  CA  HIS A 177      58.487  48.933  52.275  1.00 97.75      0001 C  
ATOM   2643  C   HIS A 177      57.331  48.915  51.269  1.00 97.75      0001 C  
ATOM   2644  O   HIS A 177      56.186  48.679  51.643  1.00 97.75      0001 O  
ATOM   2645  CB  HIS A 177      58.358  50.138  53.212  1.00 97.75      0001 C  
ATOM   2646  CG  HIS A 177      59.264  50.083  54.406  1.00 97.75      0001 C  
ATOM   2647  CD2 HIS A 177      60.326  49.279  54.688  1.00 97.75      0001 C  
ATOM   2648  ND1 HIS A 177      59.131  50.887  55.513  1.00 97.75      0001 N  
ATOM   2649  CE1 HIS A 177      60.072  50.547  56.395  1.00 97.75      0001 C  
ATOM   2650  NE2 HIS A 177      60.829  49.571  55.935  1.00 97.75      0001 N  
ATOM   2651  H   HIS A 177      60.241  49.901  51.540  1.00 97.75      0001 H  
ATOM   2652  HA  HIS A 177      58.419  48.023  52.871  1.00 97.75      0001 H  
ATOM   2653 1HB  HIS A 177      58.568  51.044  52.648  1.00 97.75      0001 H  
ATOM   2654 2HB  HIS A 177      57.337  50.190  53.573  1.00 97.75      0001 H  
ATOM   2655  HD1 HIS A 177      58.456  51.642  55.636  1.00 97.75      0001 H  
ATOM   2656  HD2 HIS A 177      60.710  48.510  54.034  1.00 97.75      0001 H  
ATOM   2657  HE1 HIS A 177      60.206  51.021  57.359  1.00 97.75      0001 H  
ATOM   2658  N   TRP A 178      57.623  49.173  49.999  1.00 97.94      0001 N  
ATOM   2659  CA  TRP A 178      56.587  49.343  48.973  1.00 97.94      0001 C  
ATOM   2660  C   TRP A 178      56.844  48.529  47.700  1.00 97.94      0001 C  
ATOM   2661  O   TRP A 178      56.218  48.735  46.660  1.00 97.94      0001 O  
ATOM   2662  CB  TRP A 178      56.502  50.835  48.651  1.00 97.94      0001 C  
ATOM   2663  CG  TRP A 178      55.109  51.392  48.670  1.00 97.94      0001 C  
ATOM   2664  CD1 TRP A 178      54.410  51.797  49.761  1.00 97.94      0001 C  
ATOM   2665  CD2 TRP A 178      54.243  51.645  47.548  1.00 97.94      0001 C  
ATOM   2666  CE2 TRP A 178      53.045  52.220  48.063  1.00 97.94      0001 C  
ATOM   2667  CE3 TRP A 178      54.360  51.458  46.155  1.00 97.94      0001 C  
ATOM   2668  NE1 TRP A 178      53.184  52.297  49.421  1.00 97.94      0001 N  
ATOM   2669  CZ2 TRP A 178      51.978  52.609  47.232  1.00 97.94      0001 C  
ATOM   2670  CZ3 TRP A 178      53.280  51.835  45.316  1.00 97.94      0001 C  
ATOM   2671  CH2 TRP A 178      52.099  52.404  45.869  1.00 97.94      0001 C  
ATOM   2672  H   TRP A 178      58.590  49.315  49.731  1.00 97.94      0001 H  
ATOM   2673  HA  TRP A 178      55.626  49.027  49.379  1.00 97.94      0001 H  
ATOM   2674 1HB  TRP A 178      57.083  51.371  49.400  1.00 97.94      0001 H  
ATOM   2675 2HB  TRP A 178      56.955  51.019  47.680  1.00 97.94      0001 H  
ATOM   2676  HD1 TRP A 178      54.782  51.729  50.776  1.00 97.94      0001 H  
ATOM   2677  HE1 TRP A 178      52.510  52.659  50.080  1.00 97.94      0001 H  
ATOM   2678  HE3 TRP A 178      55.253  51.021  45.734  1.00 97.94      0001 H  
ATOM   2679  HZ2 TRP A 178      51.088  53.055  47.647  1.00 97.94      0001 H  
ATOM   2680  HZ3 TRP A 178      53.358  51.698  44.247  1.00 97.94      0001 H  
ATOM   2681  HH2 TRP A 178      51.287  52.682  45.215  1.00 97.94      0001 H  
ATOM   2682  N   SER A 179      57.792  47.609  47.775  1.00 97.69      0001 N  
ATOM   2683  CA  SER A 179      58.166  46.751  46.650  1.00 97.69      0001 C  
ATOM   2684  C   SER A 179      57.353  45.461  46.670  1.00 97.69      0001 C  
ATOM   2685  O   SER A 179      56.570  45.218  47.599  1.00 97.69      0001 O  
ATOM   2686  CB  SER A 179      59.653  46.415  46.779  1.00 97.69      0001 C  
ATOM   2687  OG  SER A 179      60.019  46.436  48.146  1.00 97.69      0001 O  
ATOM   2688  H   SER A 179      58.288  47.472  48.642  1.00 97.69      0001 H  
ATOM   2689  HA  SER A 179      57.998  47.260  45.702  1.00 97.69      0001 H  
ATOM   2690 1HB  SER A 179      59.866  45.437  46.347  1.00 97.69      0001 H  
ATOM   2691 2HB  SER A 179      60.235  47.171  46.251  1.00 97.69      0001 H  
ATOM   2692  HG  SER A 179      60.266  47.347  48.355  1.00 97.69      0001 H  
ATOM   2693  N   TYR A 180      57.558  44.609  45.677  1.00 98.25      0001 N  
ATOM   2694  CA  TYR A 180      57.139  43.218  45.789  1.00 98.25      0001 C  
ATOM   2695  C   TYR A 180      58.141  42.542  46.728  1.00 98.25      0001 C  
ATOM   2696  O   TYR A 180      59.348  42.786  46.619  1.00 98.25      0001 O  
ATOM   2697  CB  TYR A 180      57.221  42.488  44.448  1.00 98.25      0001 C  
ATOM   2698  CG  TYR A 180      56.182  42.897  43.432  1.00 98.25      0001 C  
ATOM   2699  CD1 TYR A 180      56.507  43.782  42.383  1.00 98.25      0001 C  
ATOM   2700  CD2 TYR A 180      54.876  42.371  43.486  1.00 98.25      0001 C  
ATOM   2701  CE1 TYR A 180      55.550  44.124  41.398  1.00 98.25      0001 C  
ATOM   2702  CE2 TYR A 180      53.922  42.697  42.486  1.00 98.25      0001 C  
ATOM   2703  CZ  TYR A 180      54.272  43.574  41.459  1.00 98.25      0001 C  
ATOM   2704  OH  TYR A 180      53.349  43.903  40.507  1.00 98.25      0001 O  
ATOM   2705  H   TYR A 180      58.135  44.881  44.881  1.00 98.25      0001 H  
ATOM   2706  HA  TYR A 180      56.126  43.164  46.184  1.00 98.25      0001 H  
ATOM   2707 1HB  TYR A 180      58.212  42.642  44.022  1.00 98.25      0001 H  
ATOM   2708 2HB  TYR A 180      57.098  41.424  44.639  1.00 98.25      0001 H  
ATOM   2709  HD1 TYR A 180      57.501  44.200  42.318  1.00 98.25      0001 H  
ATOM   2710  HD2 TYR A 180      54.596  41.706  44.291  1.00 98.25      0001 H  
ATOM   2711  HE1 TYR A 180      55.806  44.815  40.610  1.00 98.25      0001 H  
ATOM   2712  HE2 TYR A 180      52.927  42.282  42.518  1.00 98.25      0001 H  
ATOM   2713  HH  TYR A 180      53.726  44.444  39.805  1.00 98.25      0001 H  
ATOM   2714  N   PRO A 181      57.681  41.644  47.613  1.00 97.62      0001 N  
ATOM   2715  CA  PRO A 181      58.652  40.758  48.263  1.00 97.62      0001 C  
ATOM   2716  C   PRO A 181      59.502  39.927  47.295  1.00 97.62      0001 C  
ATOM   2717  O   PRO A 181      59.068  39.648  46.166  1.00 97.62      0001 O  
ATOM   2718  CB  PRO A 181      57.765  39.787  49.035  1.00 97.62      0001 C  
ATOM   2719  CG  PRO A 181      56.499  40.448  49.230  1.00 97.62      0001 C  
ATOM   2720  CD  PRO A 181      56.308  41.371  48.069  1.00 97.62      0001 C  
ATOM   2721  HA  PRO A 181      59.284  41.337  48.935  1.00 97.62      0001 H  
ATOM   2722 1HB  PRO A 181      57.619  38.885  48.442  1.00 97.62      0001 H  
ATOM   2723 2HB  PRO A 181      58.221  39.542  49.992  1.00 97.62      0001 H  
ATOM   2724 1HG  PRO A 181      55.689  39.720  49.288  1.00 97.62      0001 H  
ATOM   2725 2HG  PRO A 181      56.540  41.019  50.150  1.00 97.62      0001 H  
ATOM   2726 1HD  PRO A 181      55.733  40.898  47.282  1.00 97.62      0001 H  
ATOM   2727 2HD  PRO A 181      55.820  42.291  48.392  1.00 97.62      0001 H  
ATOM   2728  N   PRO A 182      60.687  39.458  47.736  1.00 98.00      0001 N  
ATOM   2729  CA  PRO A 182      61.525  38.642  46.842  1.00 98.00      0001 C  
ATOM   2730  C   PRO A 182      60.899  37.349  46.337  1.00 98.00      0001 C  
ATOM   2731  O   PRO A 182      61.258  36.852  45.274  1.00 98.00      0001 O  
ATOM   2732  CB  PRO A 182      62.720  38.280  47.730  1.00 98.00      0001 C  
ATOM   2733  CG  PRO A 182      62.782  39.359  48.732  1.00 98.00      0001 C  
ATOM   2734  CD  PRO A 182      61.348  39.638  49.044  1.00 98.00      0001 C  
ATOM   2735  HA  PRO A 182      61.848  39.240  45.990  1.00 98.00      0001 H  
ATOM   2736 1HB  PRO A 182      62.549  37.321  48.219  1.00 98.00      0001 H  
ATOM   2737 2HB  PRO A 182      63.635  38.245  47.144  1.00 98.00      0001 H  
ATOM   2738 1HG  PRO A 182      63.321  39.036  49.622  1.00 98.00      0001 H  
ATOM   2739 2HG  PRO A 182      63.249  40.244  48.300  1.00 98.00      0001 H  
ATOM   2740 1HD  PRO A 182      60.965  38.919  49.768  1.00 98.00      0001 H  
ATOM   2741 2HD  PRO A 182      61.236  40.657  49.411  1.00 98.00      0001 H  
ATOM   2742  N   TRP A 183      59.961  36.798  47.093  1.00 97.69      0001 N  
ATOM   2743  CA  TRP A 183      59.338  35.530  46.735  1.00 97.69      0001 C  
ATOM   2744  C   TRP A 183      58.141  35.673  45.803  1.00 97.69      0001 C  
ATOM   2745  O   TRP A 183      57.545  34.666  45.400  1.00 97.69      0001 O  
ATOM   2746  CB  TRP A 183      58.932  34.785  48.006  1.00 97.69      0001 C  
ATOM   2747  CG  TRP A 183      58.060  35.592  48.911  1.00 97.69      0001 C  
ATOM   2748  CD1 TRP A 183      56.712  35.736  48.837  1.00 97.69      0001 C  
ATOM   2749  CD2 TRP A 183      58.465  36.351  50.067  1.00 97.69      0001 C  
ATOM   2750  CE2 TRP A 183      57.287  36.901  50.641  1.00 97.69      0001 C  
ATOM   2751  CE3 TRP A 183      59.705  36.632  50.674  1.00 97.69      0001 C  
ATOM   2752  NE1 TRP A 183      56.242  36.527  49.844  1.00 97.69      0001 N  
ATOM   2753  CZ2 TRP A 183      57.314  37.699  51.805  1.00 97.69      0001 C  
ATOM   2754  CZ3 TRP A 183      59.737  37.428  51.851  1.00 97.69      0001 C  
ATOM   2755  CH2 TRP A 183      58.535  37.952  52.400  1.00 97.69      0001 C  
ATOM   2756  H   TRP A 183      59.685  37.240  47.954  1.00 97.69      0001 H  
ATOM   2757  HA  TRP A 183      60.075  34.922  46.211  1.00 97.69      0001 H  
ATOM   2758 1HB  TRP A 183      58.412  33.868  47.732  1.00 97.69      0001 H  
ATOM   2759 2HB  TRP A 183      59.834  34.513  48.552  1.00 97.69      0001 H  
ATOM   2760  HD1 TRP A 183      56.092  35.270  48.079  1.00 97.69      0001 H  
ATOM   2761  HE1 TRP A 183      55.265  36.773  49.987  1.00 97.69      0001 H  
ATOM   2762  HE3 TRP A 183      60.619  36.243  50.253  1.00 97.69      0001 H  
ATOM   2763  HZ2 TRP A 183      56.405  38.113  52.213  1.00 97.69      0001 H  
ATOM   2764  HZ3 TRP A 183      60.682  37.646  52.328  1.00 97.69      0001 H  
ATOM   2765  HH2 TRP A 183      58.581  38.564  53.289  1.00 97.69      0001 H  
ATOM   2766  N   ILE A 184      57.782  36.894  45.431  1.00 98.44      0001 N  
ATOM   2767  CA  ILE A 184      56.681  37.071  44.487  1.00 98.44      0001 C  
ATOM   2768  C   ILE A 184      57.188  36.850  43.073  1.00 98.44      0001 C  
ATOM   2769  O   ILE A 184      58.060  37.554  42.556  1.00 98.44      0001 O  
ATOM   2770  CB  ILE A 184      55.967  38.444  44.596  1.00 98.44      0001 C  
ATOM   2771  CG1 ILE A 184      55.341  38.607  45.988  1.00 98.44      0001 C  
ATOM   2772  CG2 ILE A 184      54.867  38.618  43.514  1.00 98.44      0001 C  
ATOM   2773  CD1 ILE A 184      54.281  37.590  46.431  1.00 98.44      0001 C  
ATOM   2774  H   ILE A 184      58.298  37.703  45.751  1.00 98.44      0001 H  
ATOM   2775  HA  ILE A 184      55.944  36.299  44.681  1.00 98.44      0001 H  
ATOM   2776  HB  ILE A 184      56.708  39.229  44.454  1.00 98.44      0001 H  
ATOM   2777 1HG1 ILE A 184      56.141  38.593  46.724  1.00 98.44      0001 H  
ATOM   2778 2HG1 ILE A 184      54.876  39.590  46.016  1.00 98.44      0001 H  
ATOM   2779 1HG2 ILE A 184      54.282  39.517  43.711  1.00 98.44      0001 H  
ATOM   2780 2HG2 ILE A 184      54.201  37.755  43.498  1.00 98.44      0001 H  
ATOM   2781 3HG2 ILE A 184      55.331  38.725  42.534  1.00 98.44      0001 H  
ATOM   2782 1HD1 ILE A 184      53.918  37.879  47.415  1.00 98.44      0001 H  
ATOM   2783 2HD1 ILE A 184      54.711  36.590  46.496  1.00 98.44      0001 H  
ATOM   2784 3HD1 ILE A 184      53.440  37.582  45.737  1.00 98.44      0001 H  
ATOM   2785  N   ASP A 185      56.558  35.868  42.457  1.00 98.44      0001 N  
ATOM   2786  CA  ASP A 185      56.590  35.641  41.025  1.00 98.44      0001 C  
ATOM   2787  C   ASP A 185      55.719  36.738  40.414  1.00 98.44      0001 C  
ATOM   2788  O   ASP A 185      54.486  36.703  40.483  1.00 98.44      0001 O  
ATOM   2789  CB  ASP A 185      56.017  34.252  40.756  1.00 98.44      0001 C  
ATOM   2790  CG  ASP A 185      55.964  33.911  39.287  1.00 98.44      0001 C  
ATOM   2791  OD1 ASP A 185      56.044  34.803  38.416  1.00 98.44      0001 O  
ATOM   2792  OD2 ASP A 185      55.809  32.714  38.984  1.00 98.44      0001 O1-
ATOM   2793  H   ASP A 185      55.937  35.282  43.001  1.00 98.44      0001 H  
ATOM   2794  HA  ASP A 185      57.606  35.712  40.636  1.00 98.44      0001 H  
ATOM   2795 1HB  ASP A 185      56.633  33.514  41.271  1.00 98.44      0001 H  
ATOM   2796 2HB  ASP A 185      55.008  34.197  41.163  1.00 98.44      0001 H  
ATOM   2797  N   GLN A 186      56.351  37.752  39.847  1.00 98.38      0001 N  
ATOM   2798  CA  GLN A 186      55.610  38.893  39.328  1.00 98.38      0001 C  
ATOM   2799  C   GLN A 186      54.886  38.561  38.028  1.00 98.38      0001 C  
ATOM   2800  O   GLN A 186      54.007  39.315  37.614  1.00 98.38      0001 O  
ATOM   2801  CB  GLN A 186      56.537  40.088  39.112  1.00 98.38      0001 C  
ATOM   2802  CG  GLN A 186      57.170  40.615  40.394  1.00 98.38      0001 C  
ATOM   2803  CD  GLN A 186      58.063  41.816  40.159  1.00 98.38      0001 C  
ATOM   2804  NE2 GLN A 186      58.988  42.029  41.053  1.00 98.38      0001 N  
ATOM   2805  OE1 GLN A 186      57.917  42.557  39.183  1.00 98.38      0001 O  
ATOM   2806  H   GLN A 186      57.368  37.753  39.802  1.00 98.38      0001 H  
ATOM   2807  HA  GLN A 186      54.857  39.172  40.064  1.00 98.38      0001 H  
ATOM   2808 1HB  GLN A 186      57.322  39.798  38.417  1.00 98.38      0001 H  
ATOM   2809 2HB  GLN A 186      55.958  40.893  38.663  1.00 98.38      0001 H  
ATOM   2810 1HG  GLN A 186      56.380  40.900  41.089  1.00 98.38      0001 H  
ATOM   2811 2HG  GLN A 186      57.765  39.830  40.855  1.00 98.38      0001 H  
ATOM   2812 1HE2 GLN A 186      59.560  42.858  40.983  1.00 98.38      0001 H  
ATOM   2813 2HE2 GLN A 186      59.113  41.378  41.813  1.00 98.38      0001 H  
ATOM   2814  N   GLU A 187      55.207  37.451  37.379  1.00 98.38      0001 N  
ATOM   2815  CA  GLU A 187      54.449  37.040  36.197  1.00 98.38      0001 C  
ATOM   2816  C   GLU A 187      53.142  36.457  36.699  1.00 98.38      0001 C  
ATOM   2817  O   GLU A 187      52.076  36.834  36.230  1.00 98.38      0001 O  
ATOM   2818  CB  GLU A 187      55.189  35.999  35.353  1.00 98.38      0001 C  
ATOM   2819  CG  GLU A 187      56.452  36.538  34.711  1.00 98.38      0001 C  
ATOM   2820  CD  GLU A 187      56.165  37.735  33.826  1.00 98.38      0001 C  
ATOM   2821  OE1 GLU A 187      55.349  37.626  32.883  1.00 98.38      0001 O  
ATOM   2822  OE2 GLU A 187      56.720  38.831  34.082  1.00 98.38      0001 O1-
ATOM   2823  H   GLU A 187      55.941  36.838  37.727  1.00 98.38      0001 H  
ATOM   2824  HA  GLU A 187      54.224  37.910  35.582  1.00 98.38      0001 H  
ATOM   2825 1HB  GLU A 187      55.447  35.145  35.974  1.00 98.38      0001 H  
ATOM   2826 2HB  GLU A 187      54.517  35.656  34.566  1.00 98.38      0001 H  
ATOM   2827 1HG  GLU A 187      57.152  36.833  35.493  1.00 98.38      0001 H  
ATOM   2828 2HG  GLU A 187      56.910  35.751  34.111  1.00 98.38      0001 H  
ATOM   2829  N   LYS A 188      53.217  35.616  37.722  1.00 98.44      0001 N  
ATOM   2830  CA  LYS A 188      52.009  35.049  38.325  1.00 98.44      0001 C  
ATOM   2831  C   LYS A 188      51.123  36.171  38.847  1.00 98.44      0001 C  
ATOM   2832  O   LYS A 188      49.918  36.163  38.606  1.00 98.44      0001 O  
ATOM   2833  CB  LYS A 188      52.377  34.068  39.443  1.00 98.44      0001 C  
ATOM   2834  CG  LYS A 188      51.187  33.423  40.138  1.00 98.44      0001 C  
ATOM   2835  CD  LYS A 188      51.626  32.449  41.219  1.00 98.44      0001 C  
ATOM   2836  CE  LYS A 188      50.428  32.022  42.058  1.00 98.44      0001 C  
ATOM   2837  NZ  LYS A 188      50.816  31.050  43.125  1.00 98.44      0001 N1+
ATOM   2838  H   LYS A 188      54.135  35.348  38.077  1.00 98.44      0001 H  
ATOM   2839  HA  LYS A 188      51.450  34.515  37.555  1.00 98.44      0001 H  
ATOM   2840 1HB  LYS A 188      53.006  33.283  39.022  1.00 98.44      0001 H  
ATOM   2841 2HB  LYS A 188      52.949  34.603  40.198  1.00 98.44      0001 H  
ATOM   2842 1HG  LYS A 188      50.586  34.206  40.598  1.00 98.44      0001 H  
ATOM   2843 2HG  LYS A 188      50.579  32.889  39.409  1.00 98.44      0001 H  
ATOM   2844 1HD  LYS A 188      52.094  31.580  40.756  1.00 98.44      0001 H  
ATOM   2845 2HD  LYS A 188      52.350  32.938  41.870  1.00 98.44      0001 H  
ATOM   2846 1HE  LYS A 188      49.991  32.909  42.521  1.00 98.44      0001 H  
ATOM   2847 2HE  LYS A 188      49.679  31.560  41.412  1.00 98.44      0001 H  
ATOM   2848 1HZ  LYS A 188      50.014  30.825  43.704  1.00 98.44      0001 H  
ATOM   2849 2HZ  LYS A 188      51.545  31.442  43.708  1.00 98.44      0001 H  
ATOM   2850 3HZ  LYS A 188      51.172  30.199  42.705  1.00 98.44      0001 H  
ATOM   2851  N   ALA A 189      51.712  37.156  39.511  1.00 98.56      0001 N  
ATOM   2852  CA  ALA A 189      50.941  38.292  40.015  1.00 98.56      0001 C  
ATOM   2853  C   ALA A 189      50.276  39.091  38.883  1.00 98.56      0001 C  
ATOM   2854  O   ALA A 189      49.116  39.499  39.004  1.00 98.56      0001 O  
ATOM   2855  CB  ALA A 189      51.847  39.201  40.853  1.00 98.56      0001 C  
ATOM   2856  H   ALA A 189      52.712  37.108  39.688  1.00 98.56      0001 H  
ATOM   2857  HA  ALA A 189      50.146  37.906  40.656  1.00 98.56      0001 H  
ATOM   2858 1HB  ALA A 189      52.290  38.631  41.670  1.00 98.56      0001 H  
ATOM   2859 2HB  ALA A 189      51.251  40.015  41.269  1.00 98.56      0001 H  
ATOM   2860 3HB  ALA A 189      52.636  39.625  40.232  1.00 98.56      0001 H  
ATOM   2861  N   ALA A 190      50.985  39.294  37.780  1.00 98.50      0001 N  
ATOM   2862  CA  ALA A 190      50.432  40.028  36.645  1.00 98.50      0001 C  
ATOM   2863  C   ALA A 190      49.275  39.255  36.022  1.00 98.50      0001 C  
ATOM   2864  O   ALA A 190      48.238  39.826  35.711  1.00 98.50      0001 O  
ATOM   2865  CB  ALA A 190      51.512  40.285  35.592  1.00 98.50      0001 C  
ATOM   2866  H   ALA A 190      51.935  38.947  37.716  1.00 98.50      0001 H  
ATOM   2867  HA  ALA A 190      50.051  40.986  37.000  1.00 98.50      0001 H  
ATOM   2868 1HB  ALA A 190      52.294  40.914  36.010  1.00 98.50      0001 H  
ATOM   2869 2HB  ALA A 190      51.067  40.798  34.739  1.00 98.50      0001 H  
ATOM   2870 3HB  ALA A 190      51.945  39.342  35.253  1.00 98.50      0001 H  
ATOM   2871  N   LEU A 191      49.430  37.949  35.868  1.00 98.38      0001 N  
ATOM   2872  CA  LEU A 191      48.369  37.131  35.290  1.00 98.38      0001 C  
ATOM   2873  C   LEU A 191      47.122  37.154  36.161  1.00 98.38      0001 C  
ATOM   2874  O   LEU A 191      46.013  37.211  35.631  1.00 98.38      0001 O  
ATOM   2875  CB  LEU A 191      48.838  35.688  35.110  1.00 98.38      0001 C  
ATOM   2876  CG  LEU A 191      49.940  35.417  34.076  1.00 98.38      0001 C  
ATOM   2877  CD1 LEU A 191      50.346  33.961  34.185  1.00 98.38      0001 C  
ATOM   2878  CD2 LEU A 191      49.514  35.745  32.655  1.00 98.38      0001 C  
ATOM   2879  H   LEU A 191      50.312  37.510  36.130  1.00 98.38      0001 H  
ATOM   2880  HA  LEU A 191      48.099  37.543  34.318  1.00 98.38      0001 H  
ATOM   2881 1HB  LEU A 191      49.196  35.336  36.074  1.00 98.38      0001 H  
ATOM   2882 2HB  LEU A 191      47.973  35.085  34.836  1.00 98.38      0001 H  
ATOM   2883  HG  LEU A 191      50.804  36.030  34.309  1.00 98.38      0001 H  
ATOM   2884 1HD1 LEU A 191      51.188  33.770  33.523  1.00 98.38      0001 H  
ATOM   2885 2HD1 LEU A 191      49.517  33.307  33.909  1.00 98.38      0001 H  
ATOM   2886 3HD1 LEU A 191      50.661  33.738  35.204  1.00 98.38      0001 H  
ATOM   2887 1HD2 LEU A 191      50.312  35.477  31.967  1.00 98.38      0001 H  
ATOM   2888 2HD2 LEU A 191      49.325  36.813  32.560  1.00 98.38      0001 H  
ATOM   2889 3HD2 LEU A 191      48.617  35.189  32.388  1.00 98.38      0001 H  
ATOM   2890  N   VAL A 192      47.283  37.185  37.477  1.00 98.06      0001 N  
ATOM   2891  CA  VAL A 192      46.130  37.355  38.365  1.00 98.06      0001 C  
ATOM   2892  C   VAL A 192      45.527  38.734  38.135  1.00 98.06      0001 C  
ATOM   2893  O   VAL A 192      44.315  38.852  38.018  1.00 98.06      0001 O  
ATOM   2894  CB  VAL A 192      46.492  37.199  39.872  1.00 98.06      0001 C  
ATOM   2895  CG1 VAL A 192      45.288  37.487  40.778  1.00 98.06      0001 C  
ATOM   2896  CG2 VAL A 192      46.973  35.785  40.162  1.00 98.06      0001 C  
ATOM   2897  H   VAL A 192      48.214  37.101  37.875  1.00 98.06      0001 H  
ATOM   2898  HA  VAL A 192      45.378  36.609  38.107  1.00 98.06      0001 H  
ATOM   2899  HB  VAL A 192      47.286  37.900  40.119  1.00 98.06      0001 H  
ATOM   2900 1HG1 VAL A 192      45.593  37.432  41.820  1.00 98.06      0001 H  
ATOM   2901 2HG1 VAL A 192      44.495  36.760  40.598  1.00 98.06      0001 H  
ATOM   2902 3HG1 VAL A 192      44.899  38.486  40.599  1.00 98.06      0001 H  
ATOM   2903 1HG2 VAL A 192      47.267  35.702  41.205  1.00 98.06      0001 H  
ATOM   2904 2HG2 VAL A 192      47.831  35.546  39.552  1.00 98.06      0001 H  
ATOM   2905 3HG2 VAL A 192      46.180  35.066  39.953  1.00 98.06      0001 H  
ATOM   2906  N   ARG A 193      46.332  39.785  38.038  1.00 98.31      0001 N  
ATOM   2907  CA  ARG A 193      45.784  41.134  37.846  1.00 98.31      0001 C  
ATOM   2908  C   ARG A 193      44.992  41.222  36.545  1.00 98.31      0001 C  
ATOM   2909  O   ARG A 193      43.948  41.857  36.507  1.00 98.31      0001 O  
ATOM   2910  CB  ARG A 193      46.898  42.191  37.948  1.00 98.31      0001 C  
ATOM   2911  CG  ARG A 193      47.256  42.975  36.685  1.00 98.31      0001 C  
ATOM   2912  CD  ARG A 193      48.490  43.808  36.944  1.00 98.31      0001 C  
ATOM   2913  NE  ARG A 193      48.969  44.470  35.724  1.00 98.31      0001 N  
ATOM   2914  CZ  ARG A 193      48.816  45.741  35.387  1.00 98.31      0001 C  
ATOM   2915  NH1 ARG A 193      48.154  46.621  36.086  1.00 98.31      0001 N1+
ATOM   2916  NH2 ARG A 193      49.346  46.141  34.272  1.00 98.31      0001 N  
ATOM   2917  H   ARG A 193      47.340  39.658  38.106  1.00 98.31      0001 H  
ATOM   2918  HA  ARG A 193      45.079  41.324  38.657  1.00 98.31      0001 H  
ATOM   2919 1HB  ARG A 193      46.609  42.911  38.714  1.00 98.31      0001 H  
ATOM   2920 2HB  ARG A 193      47.799  41.692  38.300  1.00 98.31      0001 H  
ATOM   2921 1HG  ARG A 193      47.475  42.283  35.874  1.00 98.31      0001 H  
ATOM   2922 2HG  ARG A 193      46.428  43.623  36.397  1.00 98.31      0001 H  
ATOM   2923 1HD  ARG A 193      48.277  44.546  37.718  1.00 98.31      0001 H  
ATOM   2924 2HD  ARG A 193      49.277  43.147  37.307  1.00 98.31      0001 H  
ATOM   2925  HE  ARG A 193      49.482  43.897  35.066  1.00 98.31      0001 H  
ATOM   2926 1HH1 ARG A 193      47.657  46.333  36.915  1.00 98.31      0001 H  
ATOM   2927 2HH1 ARG A 193      48.137  47.582  35.792  1.00 98.31      0001 H  
ATOM   2928 1HH2 ARG A 193      49.833  45.475  33.693  1.00 98.31      0001 H  
ATOM   2929 2HH2 ARG A 193      49.244  47.105  33.987  1.00 98.31      0001 H  
ATOM   2930  N   GLU A 194      45.421  40.518  35.509  1.00 98.00      0001 N  
ATOM   2931  CA  GLU A 194      44.677  40.474  34.252  1.00 98.00      0001 C  
ATOM   2932  C   GLU A 194      43.359  39.720  34.391  1.00 98.00      0001 C  
ATOM   2933  O   GLU A 194      42.330  40.136  33.854  1.00 98.00      0001 O  
ATOM   2934  CB  GLU A 194      45.516  39.804  33.161  1.00 98.00      0001 C  
ATOM   2935  CG  GLU A 194      46.727  40.606  32.713  1.00 98.00      0001 C  
ATOM   2936  CD  GLU A 194      46.352  41.994  32.241  1.00 98.00      0001 C  
ATOM   2937  OE1 GLU A 194      45.397  42.141  31.436  1.00 98.00      0001 O  
ATOM   2938  OE2 GLU A 194      46.985  42.974  32.690  1.00 98.00      0001 O1-
ATOM   2939  H   GLU A 194      46.306  40.019  35.580  1.00 98.00      0001 H  
ATOM   2940  HA  GLU A 194      44.440  41.493  33.944  1.00 98.00      0001 H  
ATOM   2941 1HB  GLU A 194      45.849  38.831  33.516  1.00 98.00      0001 H  
ATOM   2942 2HB  GLU A 194      44.876  39.647  32.296  1.00 98.00      0001 H  
ATOM   2943 1HG  GLU A 194      47.427  40.700  33.539  1.00 98.00      0001 H  
ATOM   2944 2HG  GLU A 194      47.221  40.073  31.900  1.00 98.00      0001 H  
ATOM   2945  N   GLN A 195      43.358  38.631  35.142  1.00 97.62      0001 N  
ATOM   2946  CA  GLN A 195      42.127  37.880  35.384  1.00 97.62      0001 C  
ATOM   2947  C   GLN A 195      41.162  38.723  36.218  1.00 97.62      0001 C  
ATOM   2948  O   GLN A 195      39.962  38.752  35.967  1.00 97.62      0001 O  
ATOM   2949  CB  GLN A 195      42.458  36.581  36.123  1.00 97.62      0001 C  
ATOM   2950  CG  GLN A 195      43.213  35.556  35.277  1.00 97.62      0001 C  
ATOM   2951  CD  GLN A 195      43.907  34.499  36.116  1.00 97.62      0001 C  
ATOM   2952  NE2 GLN A 195      44.827  33.786  35.526  1.00 97.62      0001 N  
ATOM   2953  OE1 GLN A 195      43.622  34.333  37.298  1.00 97.62      0001 O  
ATOM   2954  H   GLN A 195      44.226  38.305  35.558  1.00 97.62      0001 H  
ATOM   2955  HA  GLN A 195      41.647  37.646  34.432  1.00 97.62      0001 H  
ATOM   2956 1HB  GLN A 195      43.063  36.835  36.991  1.00 97.62      0001 H  
ATOM   2957 2HB  GLN A 195      41.534  36.124  36.472  1.00 97.62      0001 H  
ATOM   2958 1HG  GLN A 195      42.516  35.075  34.592  1.00 97.62      0001 H  
ATOM   2959 2HG  GLN A 195      43.969  36.063  34.684  1.00 97.62      0001 H  
ATOM   2960 1HE2 GLN A 195      45.302  33.069  36.049  1.00 97.62      0001 H  
ATOM   2961 2HE2 GLN A 195      45.044  33.937  34.555  1.00 97.62      0001 H  
ATOM   2962  N   MET A 196      41.674  39.453  37.197  1.00 97.69      0001 N  
ATOM   2963  CA  MET A 196      40.826  40.301  38.032  1.00 97.69      0001 C  
ATOM   2964  C   MET A 196      40.323  41.522  37.265  1.00 97.69      0001 C  
ATOM   2965  O   MET A 196      39.222  42.002  37.530  1.00 97.69      0001 O  
ATOM   2966  CB  MET A 196      41.566  40.727  39.302  1.00 97.69      0001 C  
ATOM   2967  CG  MET A 196      41.940  39.547  40.195  1.00 97.69      0001 C  
ATOM   2968  SD  MET A 196      42.700  40.006  41.762  1.00 97.69      0001 S  
ATOM   2969  CE  MET A 196      41.273  40.165  42.792  1.00 97.69      0001 C  
ATOM   2970  H   MET A 196      42.674  39.402  37.390  1.00 97.69      0001 H  
ATOM   2971  HA  MET A 196      39.953  39.721  38.329  1.00 97.69      0001 H  
ATOM   2972 1HB  MET A 196      42.472  41.268  39.026  1.00 97.69      0001 H  
ATOM   2973 2HB  MET A 196      40.918  41.394  39.866  1.00 97.69      0001 H  
ATOM   2974 1HG  MET A 196      41.046  38.961  40.403  1.00 97.69      0001 H  
ATOM   2975 2HG  MET A 196      42.634  38.909  39.657  1.00 97.69      0001 H  
ATOM   2976 1HE  MET A 196      41.583  40.307  43.825  1.00 97.69      0001 H  
ATOM   2977 2HE  MET A 196      40.671  39.257  42.731  1.00 97.69      0001 H  
ATOM   2978 3HE  MET A 196      40.682  41.019  42.468  1.00 97.69      0001 H  
ATOM   2979  N   ARG A 197      41.086  41.978  36.276  1.00 97.25      0001 N  
ATOM   2980  CA  ARG A 197      40.649  43.045  35.367  1.00 97.25      0001 C  
ATOM   2981  C   ARG A 197      39.477  42.576  34.522  1.00 97.25      0001 C  
ATOM   2982  O   ARG A 197      38.511  43.304  34.325  1.00 97.25      0001 O  
ATOM   2983  CB  ARG A 197      41.802  43.448  34.434  1.00 97.25      0001 C  
ATOM   2984  CG  ARG A 197      41.539  44.689  33.599  1.00 97.25      0001 C  
ATOM   2985  CD  ARG A 197      42.743  45.069  32.736  1.00 97.25      0001 C  
ATOM   2986  NE  ARG A 197      43.099  44.055  31.727  1.00 97.25      0001 N  
ATOM   2987  CZ  ARG A 197      42.538  43.888  30.536  1.00 97.25      0001 C  
ATOM   2988  NH1 ARG A 197      41.560  44.621  30.073  1.00 97.25      0001 N1+
ATOM   2989  NH2 ARG A 197      42.990  42.936  29.775  1.00 97.25      0001 N  
ATOM   2990  H   ARG A 197      42.017  41.589  36.152  1.00 97.25      0001 H  
ATOM   2991  HA  ARG A 197      40.332  43.908  35.955  1.00 97.25      0001 H  
ATOM   2992 1HB  ARG A 197      42.692  43.625  35.032  1.00 97.25      0001 H  
ATOM   2993 2HB  ARG A 197      42.012  42.620  33.760  1.00 97.25      0001 H  
ATOM   2994 1HG  ARG A 197      40.683  44.510  32.949  1.00 97.25      0001 H  
ATOM   2995 2HG  ARG A 197      41.308  45.520  34.265  1.00 97.25      0001 H  
ATOM   2996 1HD  ARG A 197      42.524  46.011  32.233  1.00 97.25      0001 H  
ATOM   2997 2HD  ARG A 197      43.601  45.226  33.390  1.00 97.25      0001 H  
ATOM   2998  HE  ARG A 197      43.872  43.437  31.947  1.00 97.25      0001 H  
ATOM   2999 1HH1 ARG A 197      41.220  45.401  30.609  1.00 97.25      0001 H  
ATOM   3000 2HH1 ARG A 197      41.164  44.415  29.171  1.00 97.25      0001 H  
ATOM   3001 1HH2 ARG A 197      43.767  42.377  30.089  1.00 97.25      0001 H  
ATOM   3002 2HH2 ARG A 197      42.575  42.764  28.869  1.00 97.25      0001 H  
ATOM   3003  N   GLU A 198      39.547  41.345  34.041  1.00 97.00      0001 N  
ATOM   3004  CA  GLU A 198      38.478  40.778  33.215  1.00 97.00      0001 C  
ATOM   3005  C   GLU A 198      37.213  40.560  34.040  1.00 97.00      0001 C  
ATOM   3006  O   GLU A 198      36.096  40.787  33.575  1.00 97.00      0001 O  
ATOM   3007  CB  GLU A 198      38.955  39.452  32.623  1.00 97.00      0001 C  
ATOM   3008  CG  GLU A 198      38.011  38.842  31.596  1.00 97.00      0001 C  
ATOM   3009  CD  GLU A 198      38.543  37.539  31.024  1.00 97.00      0001 C  
ATOM   3010  OE1 GLU A 198      39.444  36.908  31.626  1.00 97.00      0001 O  
ATOM   3011  OE2 GLU A 198      38.086  37.125  29.936  1.00 97.00      0001 O1-
ATOM   3012  H   GLU A 198      40.376  40.787  34.219  1.00 97.00      0001 H  
ATOM   3013  HA  GLU A 198      38.247  41.468  32.403  1.00 97.00      0001 H  
ATOM   3014 1HB  GLU A 198      39.918  39.625  32.144  1.00 97.00      0001 H  
ATOM   3015 2HB  GLU A 198      39.098  38.745  33.437  1.00 97.00      0001 H  
ATOM   3016 1HG  GLU A 198      37.045  38.653  32.063  1.00 97.00      0001 H  
ATOM   3017 2HG  GLU A 198      37.870  39.555  30.782  1.00 97.00      0001 H  
ATOM   3018  N   LYS A 199      37.396  40.177  35.297  1.00 96.88      0001 N  
ATOM   3019  CA  LYS A 199      36.291  40.024  36.253  1.00 96.88      0001 C  
ATOM   3020  C   LYS A 199      35.796  41.351  36.817  1.00 96.88      0001 C  
ATOM   3021  O   LYS A 199      34.828  41.367  37.584  1.00 96.88      0001 O  
ATOM   3022  CB  LYS A 199      36.751  39.140  37.414  1.00 96.88      0001 C  
ATOM   3023  CG  LYS A 199      36.983  37.690  37.039  1.00 96.88      0001 C  
ATOM   3024  CD  LYS A 199      37.613  36.936  38.202  1.00 96.88      0001 C  
ATOM   3025  CE  LYS A 199      37.873  35.480  37.851  1.00 96.88      0001 C  
ATOM   3026  NZ  LYS A 199      38.915  35.328  36.792  1.00 96.88      0001 N1+
ATOM   3027  H   LYS A 199      38.340  39.958  35.605  1.00 96.88      0001 H  
ATOM   3028  HA  LYS A 199      35.449  39.542  35.755  1.00 96.88      0001 H  
ATOM   3029 1HB  LYS A 199      37.678  39.554  37.810  1.00 96.88      0001 H  
ATOM   3030 2HB  LYS A 199      36.002  39.167  38.205  1.00 96.88      0001 H  
ATOM   3031 1HG  LYS A 199      36.029  37.231  36.778  1.00 96.88      0001 H  
ATOM   3032 2HG  LYS A 199      37.645  37.642  36.178  1.00 96.88      0001 H  
ATOM   3033 1HD  LYS A 199      38.558  37.411  38.471  1.00 96.88      0001 H  
ATOM   3034 2HD  LYS A 199      36.940  36.982  39.058  1.00 96.88      0001 H  
ATOM   3035 1HE  LYS A 199      38.206  34.958  38.751  1.00 96.88      0001 H  
ATOM   3036 2HE  LYS A 199      36.941  35.020  37.515  1.00 96.88      0001 H  
ATOM   3037 1HZ  LYS A 199      39.035  34.348  36.568  1.00 96.88      0001 H  
ATOM   3038 2HZ  LYS A 199      39.795  35.695  37.124  1.00 96.88      0001 H  
ATOM   3039 3HZ  LYS A 199      38.639  35.817  35.946  1.00 96.88      0001 H  
ATOM   3040  N   LYS A 200      36.475  42.437  36.458  1.00 96.50      0001 N  
ATOM   3041  CA  LYS A 200      36.164  43.812  36.877  1.00 96.50      0001 C  
ATOM   3042  C   LYS A 200      36.074  43.960  38.388  1.00 96.50      0001 C  
ATOM   3043  O   LYS A 200      35.176  44.620  38.917  1.00 96.50      0001 O  
ATOM   3044  CB  LYS A 200      34.887  44.306  36.191  1.00 96.50      0001 C  
ATOM   3045  CG  LYS A 200      34.958  44.222  34.677  1.00 96.50      0001 C  
ATOM   3046  CD  LYS A 200      33.674  44.713  34.065  1.00 96.50      0001 C  
ATOM   3047  CE  LYS A 200      33.673  44.466  32.572  1.00 96.50      0001 C  
ATOM   3048  NZ  LYS A 200      32.402  44.970  31.975  1.00 96.50      0001 N1+
ATOM   3049  H   LYS A 200      37.270  42.315  35.845  1.00 96.50      0001 H  
ATOM   3050  HA  LYS A 200      36.979  44.454  36.540  1.00 96.50      0001 H  
ATOM   3051 1HB  LYS A 200      34.046  43.706  36.536  1.00 96.50      0001 H  
ATOM   3052 2HB  LYS A 200      34.712  45.345  36.472  1.00 96.50      0001 H  
ATOM   3053 1HG  LYS A 200      35.788  44.829  34.314  1.00 96.50      0001 H  
ATOM   3054 2HG  LYS A 200      35.110  43.188  34.375  1.00 96.50      0001 H  
ATOM   3055 1HD  LYS A 200      32.839  44.175  34.513  1.00 96.50      0001 H  
ATOM   3056 2HD  LYS A 200      33.563  45.779  34.264  1.00 96.50      0001 H  
ATOM   3057 1HE  LYS A 200      34.523  44.980  32.118  1.00 96.50      0001 H  
ATOM   3058 2HE  LYS A 200      33.764  43.394  32.384  1.00 96.50      0001 H  
ATOM   3059 1HZ  LYS A 200      32.393  44.769  30.982  1.00 96.50      0001 H  
ATOM   3060 2HZ  LYS A 200      32.333  45.970  32.119  1.00 96.50      0001 H  
ATOM   3061 3HZ  LYS A 200      31.610  44.511  32.412  1.00 96.50      0001 H  
ATOM   3062  N   ILE A 201      36.987  43.306  39.086  1.00 96.00      0001 N  
ATOM   3063  CA  ILE A 201      37.035  43.367  40.547  1.00 96.00      0001 C  
ATOM   3064  C   ILE A 201      37.598  44.749  40.862  1.00 96.00      0001 C  
ATOM   3065  O   ILE A 201      38.529  45.203  40.187  1.00 96.00      0001 O  
ATOM   3066  CB  ILE A 201      37.901  42.215  41.133  1.00 96.00      0001 C  
ATOM   3067  CG1 ILE A 201      37.225  40.872  40.793  1.00 96.00      0001 C  
ATOM   3068  CG2 ILE A 201      38.060  42.365  42.664  1.00 96.00      0001 C  
ATOM   3069  CD1 ILE A 201      38.034  39.608  41.054  1.00 96.00      0001 C  
ATOM   3070  H   ILE A 201      37.709  42.791  38.593  1.00 96.00      0001 H  
ATOM   3071  HA  ILE A 201      36.028  43.295  40.957  1.00 96.00      0001 H  
ATOM   3072  HB  ILE A 201      38.887  42.248  40.670  1.00 96.00      0001 H  
ATOM   3073 1HG1 ILE A 201      36.301  40.807  41.366  1.00 96.00      0001 H  
ATOM   3074 2HG1 ILE A 201      36.957  40.869  39.741  1.00 96.00      0001 H  
ATOM   3075 1HG2 ILE A 201      38.612  41.524  43.078  1.00 96.00      0001 H  
ATOM   3076 2HG2 ILE A 201      37.080  42.407  43.145  1.00 96.00      0001 H  
ATOM   3077 3HG2 ILE A 201      38.609  43.279  42.898  1.00 96.00      0001 H  
ATOM   3078 1HD1 ILE A 201      37.436  38.739  40.778  1.00 96.00      0001 H  
ATOM   3079 2HD1 ILE A 201      38.291  39.529  42.110  1.00 96.00      0001 H  
ATOM   3080 3HD1 ILE A 201      38.940  39.620  40.455  1.00 96.00      0001 H  
ATOM   3081  N   ILE A 202      37.025  45.426  41.848  1.00 94.25      0001 N  
ATOM   3082  CA  ILE A 202      37.443  46.785  42.199  1.00 94.25      0001 C  
ATOM   3083  C   ILE A 202      38.913  46.747  42.631  1.00 94.25      0001 C  
ATOM   3084  O   ILE A 202      39.300  45.960  43.497  1.00 94.25      0001 O  
ATOM   3085  CB  ILE A 202      36.545  47.413  43.308  1.00 94.25      0001 C  
ATOM   3086  CG1 ILE A 202      35.056  47.345  42.904  1.00 94.25      0001 C  
ATOM   3087  CG2 ILE A 202      36.950  48.883  43.554  1.00 94.25      0001 C  
ATOM   3088  CD1 ILE A 202      34.062  47.772  43.990  1.00 94.25      0001 C  
ATOM   3089  H   ILE A 202      36.271  44.999  42.374  1.00 94.25      0001 H  
ATOM   3090  HA  ILE A 202      37.367  47.400  41.305  1.00 94.25      0001 H  
ATOM   3091  HB  ILE A 202      36.679  46.845  44.229  1.00 94.25      0001 H  
ATOM   3092 1HG1 ILE A 202      34.905  47.976  42.031  1.00 94.25      0001 H  
ATOM   3093 2HG1 ILE A 202      34.805  46.325  42.624  1.00 94.25      0001 H  
ATOM   3094 1HG2 ILE A 202      36.361  49.312  44.364  1.00 94.25      0001 H  
ATOM   3095 2HG2 ILE A 202      36.809  49.481  42.651  1.00 94.25      0001 H  
ATOM   3096 3HG2 ILE A 202      37.993  48.929  43.854  1.00 94.25      0001 H  
ATOM   3097 1HD1 ILE A 202      33.051  47.517  43.673  1.00 94.25      0001 H  
ATOM   3098 2HD1 ILE A 202      34.119  48.849  44.151  1.00 94.25      0001 H  
ATOM   3099 3HD1 ILE A 202      34.287  47.254  44.921  1.00 94.25      0001 H  
ATOM   3100  N   TYR A 203      39.728  47.531  41.933  1.00 95.56      0001 N  
ATOM   3101  CA  TYR A 203      41.189  47.593  42.068  1.00 95.56      0001 C  
ATOM   3102  C   TYR A 203      41.933  46.252  42.027  1.00 95.56      0001 C  
ATOM   3103  O   TYR A 203      43.083  46.164  42.449  1.00 95.56      0001 O  
ATOM   3104  CB  TYR A 203      41.581  48.401  43.314  1.00 95.56      0001 C  
ATOM   3105  CG  TYR A 203      40.914  49.762  43.389  1.00 95.56      0001 C  
ATOM   3106  CD1 TYR A 203      40.217  50.154  44.549  1.00 95.56      0001 C  
ATOM   3107  CD2 TYR A 203      40.956  50.663  42.301  1.00 95.56      0001 C  
ATOM   3108  CE1 TYR A 203      39.540  51.401  44.615  1.00 95.56      0001 C  
ATOM   3109  CE2 TYR A 203      40.260  51.901  42.356  1.00 95.56      0001 C  
ATOM   3110  CZ  TYR A 203      39.548  52.248  43.507  1.00 95.56      0001 C  
ATOM   3111  OH  TYR A 203      38.868  53.437  43.537  1.00 95.56      0001 O  
ATOM   3112  H   TYR A 203      39.310  48.141  41.233  1.00 95.56      0001 H  
ATOM   3113  HA  TYR A 203      41.544  48.162  41.210  1.00 95.56      0001 H  
ATOM   3114 1HB  TYR A 203      41.312  47.830  44.203  1.00 95.56      0001 H  
ATOM   3115 2HB  TYR A 203      42.660  48.548  43.314  1.00 95.56      0001 H  
ATOM   3116  HD1 TYR A 203      40.184  49.490  45.399  1.00 95.56      0001 H  
ATOM   3117  HD2 TYR A 203      41.510  50.411  41.407  1.00 95.56      0001 H  
ATOM   3118  HE1 TYR A 203      39.012  51.686  45.513  1.00 95.56      0001 H  
ATOM   3119  HE2 TYR A 203      40.278  52.573  41.512  1.00 95.56      0001 H  
ATOM   3120  HH  TYR A 203      38.434  53.604  44.384  1.00 95.56      0001 H  
ATOM   3121  N   GLY A 204      41.316  45.207  41.486  1.00 94.50      0001 N  
ATOM   3122  CA  GLY A 204      41.939  43.889  41.457  1.00 94.50      0001 C  
ATOM   3123  C   GLY A 204      43.171  43.861  40.579  1.00 94.50      0001 C  
ATOM   3124  O   GLY A 204      44.150  43.153  40.804  1.00 94.50      0001 O  
ATOM   3125  H   GLY A 204      40.380  45.323  41.107  1.00 94.50      0001 H  
ATOM   3126 1HA  GLY A 204      42.222  43.590  42.463  1.00 94.50      0001 H  
ATOM   3127 2HA  GLY A 204      41.215  43.175  41.069  1.00 94.50      0001 H  
ATOM   3128  N   HIS A 205      43.093  44.703  39.565  1.00 94.75      0001 N  
ATOM   3129  CA  HIS A 205      44.131  44.924  38.569  1.00 94.75      0001 C  
ATOM   3130  C   HIS A 205      45.154  45.997  38.948  1.00 94.75      0001 C  
ATOM   3131  O   HIS A 205      46.099  46.238  38.193  1.00 94.75      0001 O  
ATOM   3132  CB  HIS A 205      43.404  45.387  37.307  1.00 94.75      0001 C  
ATOM   3133  CG  HIS A 205      42.544  46.594  37.530  1.00 94.75      0001 C  
ATOM   3134  CD2 HIS A 205      42.811  47.914  37.337  1.00 94.75      0001 C  
ATOM   3135  ND1 HIS A 205      41.275  46.513  38.073  1.00 94.75      0001 N  
ATOM   3136  CE1 HIS A 205      40.839  47.804  38.190  1.00 94.75      0001 C  
ATOM   3137  NE2 HIS A 205      41.768  48.690  37.767  1.00 94.75      0001 N  
ATOM   3138  H   HIS A 205      42.240  45.240  39.454  1.00 94.75      0001 H  
ATOM   3139  HA  HIS A 205      44.657  43.995  38.361  1.00 94.75      0001 H  
ATOM   3140 1HB  HIS A 205      44.130  45.590  36.520  1.00 94.75      0001 H  
ATOM   3141 2HB  HIS A 205      42.755  44.579  36.985  1.00 94.75      0001 H  
ATOM   3142  HD2 HIS A 205      43.728  48.299  36.918  1.00 94.75      0001 H  
ATOM   3143  HE1 HIS A 205      39.872  48.085  38.583  1.00 94.75      0001 H  
ATOM   3144  HE2 HIS A 205      41.708  49.706  37.776  1.00 94.75      0001 H  
ATOM   3145  N   SER A 206      44.958  46.692  40.060  1.00 97.69      0001 N  
ATOM   3146  CA  SER A 206      45.807  47.840  40.391  1.00 97.69      0001 C  
ATOM   3147  C   SER A 206      47.035  47.406  41.182  1.00 97.69      0001 C  
ATOM   3148  O   SER A 206      46.948  46.905  42.299  1.00 97.69      0001 O  
ATOM   3149  CB  SER A 206      45.016  48.888  41.169  1.00 97.69      0001 C  
ATOM   3150  OG  SER A 206      45.832  50.006  41.487  1.00 97.69      0001 O  
ATOM   3151  H   SER A 206      44.223  46.431  40.706  1.00 97.69      0001 H  
ATOM   3152  HA  SER A 206      46.148  48.299  39.465  1.00 97.69      0001 H  
ATOM   3153 1HB  SER A 206      44.171  49.218  40.564  1.00 97.69      0001 H  
ATOM   3154 2HB  SER A 206      44.640  48.440  42.087  1.00 97.69      0001 H  
ATOM   3155  HG  SER A 206      45.275  50.671  41.920  1.00 97.69      0001 H  
ATOM   3156  N   GLU A 207      48.199  47.589  40.583  1.00 97.19      0001 N  
ATOM   3157  CA  GLU A 207      49.457  47.126  41.162  1.00 97.19      0001 C  
ATOM   3158  C   GLU A 207      49.825  48.006  42.342  1.00 97.19      0001 C  
ATOM   3159  O   GLU A 207      50.245  47.530  43.396  1.00 97.19      0001 O  
ATOM   3160  CB  GLU A 207      50.575  47.230  40.125  1.00 97.19      0001 C  
ATOM   3161  CG  GLU A 207      50.332  46.387  38.894  1.00 97.19      0001 C  
ATOM   3162  CD  GLU A 207      51.435  46.536  37.865  1.00 97.19      0001 C  
ATOM   3163  OE1 GLU A 207      51.787  47.684  37.496  1.00 97.19      0001 O  
ATOM   3164  OE2 GLU A 207      51.964  45.510  37.397  1.00 97.19      0001 O1-
ATOM   3165  H   GLU A 207      48.225  48.064  39.683  1.00 97.19      0001 H  
ATOM   3166  HA  GLU A 207      49.354  46.092  41.494  1.00 97.19      0001 H  
ATOM   3167 1HB  GLU A 207      50.665  48.272  39.818  1.00 97.19      0001 H  
ATOM   3168 2HB  GLU A 207      51.514  46.922  40.584  1.00 97.19      0001 H  
ATOM   3169 1HG  GLU A 207      50.251  45.341  39.191  1.00 97.19      0001 H  
ATOM   3170 2HG  GLU A 207      49.393  46.692  38.437  1.00 97.19      0001 H  
ATOM   3171  N   SER A 208      49.640  49.304  42.159  1.00 96.94      0001 N  
ATOM   3172  CA  SER A 208      49.971  50.282  43.185  1.00 96.94      0001 C  
ATOM   3173  C   SER A 208      49.083  50.078  44.404  1.00 96.94      0001 C  
ATOM   3174  O   SER A 208      49.542  50.182  45.533  1.00 96.94      0001 O  
ATOM   3175  CB  SER A 208      49.764  51.673  42.596  1.00 96.94      0001 C  
ATOM   3176  OG  SER A 208      48.504  51.721  41.941  1.00 96.94      0001 O  
ATOM   3177  H   SER A 208      49.270  49.641  41.279  1.00 96.94      0001 H  
ATOM   3178  HA  SER A 208      51.011  50.165  43.488  1.00 96.94      0001 H  
ATOM   3179 1HB  SER A 208      49.816  52.424  43.384  1.00 96.94      0001 H  
ATOM   3180 2HB  SER A 208      50.546  51.865  41.862  1.00 96.94      0001 H  
ATOM   3181  HG  SER A 208      47.862  52.112  42.553  1.00 96.94      0001 H  
ATOM   3182  N   TYR A 209      47.826  49.722  44.182  1.00 97.81      0001 N  
ATOM   3183  CA  TYR A 209      46.899  49.449  45.276  1.00 97.81      0001 C  
ATOM   3184  C   TYR A 209      47.340  48.225  46.068  1.00 97.81      0001 C  
ATOM   3185  O   TYR A 209      47.254  48.205  47.289  1.00 97.81      0001 O  
ATOM   3186  CB  TYR A 209      45.512  49.209  44.694  1.00 97.81      0001 C  
ATOM   3187  CG  TYR A 209      44.384  49.119  45.688  1.00 97.81      0001 C  
ATOM   3188  CD1 TYR A 209      43.687  50.275  46.101  1.00 97.81      0001 C  
ATOM   3189  CD2 TYR A 209      43.954  47.866  46.164  1.00 97.81      0001 C  
ATOM   3190  CE1 TYR A 209      42.528  50.169  46.918  1.00 97.81      0001 C  
ATOM   3191  CE2 TYR A 209      42.804  47.762  46.978  1.00 97.81      0001 C  
ATOM   3192  CZ  TYR A 209      42.079  48.903  47.304  1.00 97.81      0001 C  
ATOM   3193  OH  TYR A 209      40.903  48.727  47.977  1.00 97.81      0001 O  
ATOM   3194  H   TYR A 209      47.491  49.658  43.230  1.00 97.81      0001 H  
ATOM   3195  HA  TYR A 209      46.863  50.309  45.945  1.00 97.81      0001 H  
ATOM   3196 1HB  TYR A 209      45.289  50.026  44.014  1.00 97.81      0001 H  
ATOM   3197 2HB  TYR A 209      45.533  48.283  44.123  1.00 97.81      0001 H  
ATOM   3198  HD1 TYR A 209      44.018  51.252  45.775  1.00 97.81      0001 H  
ATOM   3199  HD2 TYR A 209      44.491  46.968  45.890  1.00 97.81      0001 H  
ATOM   3200  HE1 TYR A 209      41.987  51.055  47.217  1.00 97.81      0001 H  
ATOM   3201  HE2 TYR A 209      42.476  46.800  47.334  1.00 97.81      0001 H  
ATOM   3202  HH  TYR A 209      40.405  49.544  48.093  1.00 97.81      0001 H  
ATOM   3203  N   ARG A 210      47.858  47.210  45.391  1.00 98.38      0001 N  
ATOM   3204  CA  ARG A 210      48.367  46.023  46.083  1.00 98.38      0001 C  
ATOM   3205  C   ARG A 210      49.602  46.336  46.921  1.00 98.38      0001 C  
ATOM   3206  O   ARG A 210      49.705  45.890  48.062  1.00 98.38      0001 O  
ATOM   3207  CB  ARG A 210      48.707  44.931  45.072  1.00 98.38      0001 C  
ATOM   3208  CG  ARG A 210      47.511  44.295  44.383  1.00 98.38      0001 C  
ATOM   3209  CD  ARG A 210      48.019  43.402  43.271  1.00 98.38      0001 C  
ATOM   3210  NE  ARG A 210      46.966  42.570  42.676  1.00 98.38      0001 N  
ATOM   3211  CZ  ARG A 210      47.153  41.617  41.773  1.00 98.38      0001 C  
ATOM   3212  NH1 ARG A 210      48.287  41.412  41.156  1.00 98.38      0001 N1+
ATOM   3213  NH2 ARG A 210      46.154  40.846  41.464  1.00 98.38      0001 N  
ATOM   3214  H   ARG A 210      47.898  47.250  44.377  1.00 98.38      0001 H  
ATOM   3215  HA  ARG A 210      47.601  45.650  46.764  1.00 98.38      0001 H  
ATOM   3216 1HB  ARG A 210      49.362  45.352  44.314  1.00 98.38      0001 H  
ATOM   3217 2HB  ARG A 210      49.254  44.144  45.589  1.00 98.38      0001 H  
ATOM   3218 1HG  ARG A 210      46.956  43.699  45.107  1.00 98.38      0001 H  
ATOM   3219 2HG  ARG A 210      46.853  45.054  43.968  1.00 98.38      0001 H  
ATOM   3220 1HD  ARG A 210      48.479  44.020  42.499  1.00 98.38      0001 H  
ATOM   3221 2HD  ARG A 210      48.782  42.744  43.686  1.00 98.38      0001 H  
ATOM   3222  HE  ARG A 210      46.030  42.711  43.011  1.00 98.38      0001 H  
ATOM   3223 1HH1 ARG A 210      49.065  42.042  41.311  1.00 98.38      0001 H  
ATOM   3224 2HH1 ARG A 210      48.404  40.626  40.538  1.00 98.38      0001 H  
ATOM   3225 1HH2 ARG A 210      45.243  41.032  41.843  1.00 98.38      0001 H  
ATOM   3226 2HH2 ARG A 210      46.308  40.067  40.853  1.00 98.38      0001 H  
ATOM   3227  N   HIS A 211      50.519  47.139  46.397  1.00 98.44      0001 N  
ATOM   3228  CA  HIS A 211      51.697  47.530  47.178  1.00 98.44      0001 C  
ATOM   3229  C   HIS A 211      51.292  48.410  48.351  1.00 98.44      0001 C  
ATOM   3230  O   HIS A 211      51.817  48.267  49.448  1.00 98.44      0001 O  
ATOM   3231  CB  HIS A 211      52.706  48.306  46.336  1.00 98.44      0001 C  
ATOM   3232  CG  HIS A 211      53.356  47.489  45.267  1.00 98.44      0001 C  
ATOM   3233  CD2 HIS A 211      53.193  47.513  43.922  1.00 98.44      0001 C  
ATOM   3234  ND1 HIS A 211      54.330  46.544  45.491  1.00 98.44      0001 N  
ATOM   3235  CE1 HIS A 211      54.674  46.020  44.314  1.00 98.44      0001 C  
ATOM   3236  NE2 HIS A 211      54.006  46.578  43.325  1.00 98.44      0001 N  
ATOM   3237  H   HIS A 211      50.408  47.482  45.449  1.00 98.44      0001 H  
ATOM   3238  HA  HIS A 211      52.176  46.635  47.574  1.00 98.44      0001 H  
ATOM   3239 1HB  HIS A 211      52.203  49.156  45.875  1.00 98.44      0001 H  
ATOM   3240 2HB  HIS A 211      53.485  48.684  46.998  1.00 98.44      0001 H  
ATOM   3241  HD1 HIS A 211      54.742  46.308  46.384  1.00 98.44      0001 H  
ATOM   3242  HD2 HIS A 211      52.512  48.168  43.398  1.00 98.44      0001 H  
ATOM   3243  HE1 HIS A 211      55.414  45.242  44.185  1.00 98.44      0001 H  
ATOM   3244  N   MET A 212      50.323  49.285  48.134  1.00 98.31      0001 N  
ATOM   3245  CA  MET A 212      49.786  50.126  49.197  1.00 98.31      0001 C  
ATOM   3246  C   MET A 212      49.143  49.267  50.280  1.00 98.31      0001 C  
ATOM   3247  O   MET A 212      49.385  49.486  51.458  1.00 98.31      0001 O  
ATOM   3248  CB  MET A 212      48.784  51.108  48.584  1.00 98.31      0001 C  
ATOM   3249  CG  MET A 212      48.090  52.050  49.545  1.00 98.31      0001 C  
ATOM   3250  SD  MET A 212      46.759  51.308  50.532  1.00 98.31      0001 S  
ATOM   3251  CE  MET A 212      45.515  50.905  49.277  1.00 98.31      0001 C  
ATOM   3252  H   MET A 212      49.949  49.400  47.195  1.00 98.31      0001 H  
ATOM   3253  HA  MET A 212      50.603  50.685  49.652  1.00 98.31      0001 H  
ATOM   3254 1HB  MET A 212      49.317  51.712  47.853  1.00 98.31      0001 H  
ATOM   3255 2HB  MET A 212      48.027  50.546  48.047  1.00 98.31      0001 H  
ATOM   3256 1HG  MET A 212      48.835  52.481  50.213  1.00 98.31      0001 H  
ATOM   3257 2HG  MET A 212      47.654  52.853  48.957  1.00 98.31      0001 H  
ATOM   3258 1HE  MET A 212      44.626  50.507  49.766  1.00 98.31      0001 H  
ATOM   3259 2HE  MET A 212      45.906  50.160  48.586  1.00 98.31      0001 H  
ATOM   3260 3HE  MET A 212      45.244  51.806  48.725  1.00 98.31      0001 H  
ATOM   3261  N   CYS A 213      48.378  48.252  49.910  1.00 98.62      0001 N  
ATOM   3262  CA  CYS A 213      47.760  47.386  50.909  1.00 98.62      0001 C  
ATOM   3263  C   CYS A 213      48.800  46.579  51.671  1.00 98.62      0001 C  
ATOM   3264  O   CYS A 213      48.673  46.413  52.878  1.00 98.62      0001 O  
ATOM   3265  CB  CYS A 213      46.744  46.455  50.257  1.00 98.62      0001 C  
ATOM   3266  SG  CYS A 213      45.322  47.375  49.632  1.00 98.62      0001 S  
ATOM   3267  H   CYS A 213      48.182  48.095  48.926  1.00 98.62      0001 H  
ATOM   3268  HA  CYS A 213      47.237  48.011  51.634  1.00 98.62      0001 H  
ATOM   3269 1HB  CYS A 213      47.218  45.906  49.442  1.00 98.62      0001 H  
ATOM   3270 2HB  CYS A 213      46.398  45.737  51.004  1.00 98.62      0001 H  
ATOM   3271  HG  CYS A 213      45.989  48.053  48.683  1.00 98.62      0001 H  
ATOM   3272  N   ARG A 214      49.860  46.134  51.007  1.00 98.75      0001 N  
ATOM   3273  CA  ARG A 214      50.968  45.474  51.705  1.00 98.75      0001 C  
ATOM   3274  C   ARG A 214      51.612  46.442  52.695  1.00 98.75      0001 C  
ATOM   3275  O   ARG A 214      51.863  46.096  53.848  1.00 98.75      0001 O  
ATOM   3276  CB  ARG A 214      52.020  45.003  50.695  1.00 98.75      0001 C  
ATOM   3277  CG  ARG A 214      53.133  44.180  51.315  1.00 98.75      0001 C  
ATOM   3278  CD  ARG A 214      54.337  44.098  50.403  1.00 98.75      0001 C  
ATOM   3279  NE  ARG A 214      55.375  43.279  51.034  1.00 98.75      0001 N  
ATOM   3280  CZ  ARG A 214      56.668  43.560  51.115  1.00 98.75      0001 C  
ATOM   3281  NH1 ARG A 214      57.253  44.541  50.477  1.00 98.75      0001 N1+
ATOM   3282  NH2 ARG A 214      57.412  42.792  51.852  1.00 98.75      0001 N  
ATOM   3283  H   ARG A 214      49.908  46.261  49.997  1.00 98.75      0001 H  
ATOM   3284  HA  ARG A 214      50.584  44.618  52.261  1.00 98.75      0001 H  
ATOM   3285 1HB  ARG A 214      51.535  44.409  49.918  1.00 98.75      0001 H  
ATOM   3286 2HB  ARG A 214      52.465  45.879  50.226  1.00 98.75      0001 H  
ATOM   3287 1HG  ARG A 214      53.455  44.648  52.244  1.00 98.75      0001 H  
ATOM   3288 2HG  ARG A 214      52.763  43.178  51.535  1.00 98.75      0001 H  
ATOM   3289 1HD  ARG A 214      54.049  43.652  49.454  1.00 98.75      0001 H  
ATOM   3290 2HD  ARG A 214      54.713  45.106  50.225  1.00 98.75      0001 H  
ATOM   3291  HE  ARG A 214      55.066  42.409  51.464  1.00 98.75      0001 H  
ATOM   3292 1HH1 ARG A 214      56.745  45.067  49.785  1.00 98.75      0001 H  
ATOM   3293 2HH1 ARG A 214      58.222  44.746  50.666  1.00 98.75      0001 H  
ATOM   3294 1HH2 ARG A 214      56.998  41.990  52.314  1.00 98.75      0001 H  
ATOM   3295 2HH2 ARG A 214      58.391  43.016  51.964  1.00 98.75      0001 H  
ATOM   3296  N   PHE A 215      51.863  47.663  52.252  1.00 98.75      0001 N  
ATOM   3297  CA  PHE A 215      52.486  48.681  53.090  1.00 98.75      0001 C  
ATOM   3298  C   PHE A 215      51.621  49.042  54.290  1.00 98.75      0001 C  
ATOM   3299  O   PHE A 215      52.097  49.094  55.414  1.00 98.75      0001 O  
ATOM   3300  CB  PHE A 215      52.744  49.937  52.256  1.00 98.75      0001 C  
ATOM   3301  CG  PHE A 215      53.260  51.095  53.057  1.00 98.75      0001 C  
ATOM   3302  CD1 PHE A 215      54.594  51.134  53.473  1.00 98.75      0001 C  
ATOM   3303  CD2 PHE A 215      52.402  52.146  53.419  1.00 98.75      0001 C  
ATOM   3304  CE1 PHE A 215      55.072  52.188  54.278  1.00 98.75      0001 C  
ATOM   3305  CE2 PHE A 215      52.875  53.237  54.186  1.00 98.75      0001 C  
ATOM   3306  CZ  PHE A 215      54.221  53.256  54.613  1.00 98.75      0001 C  
ATOM   3307  H   PHE A 215      51.643  47.901  51.288  1.00 98.75      0001 H  
ATOM   3308  HA  PHE A 215      53.434  48.300  53.463  1.00 98.75      0001 H  
ATOM   3309 1HB  PHE A 215      53.456  49.691  51.468  1.00 98.75      0001 H  
ATOM   3310 2HB  PHE A 215      51.812  50.247  51.788  1.00 98.75      0001 H  
ATOM   3311  HD1 PHE A 215      55.261  50.338  53.187  1.00 98.75      0001 H  
ATOM   3312  HD2 PHE A 215      51.366  52.116  53.119  1.00 98.75      0001 H  
ATOM   3313  HE1 PHE A 215      56.093  52.179  54.627  1.00 98.75      0001 H  
ATOM   3314  HE2 PHE A 215      52.206  54.044  54.453  1.00 98.75      0001 H  
ATOM   3315  HZ  PHE A 215      54.595  54.079  55.201  1.00 98.75      0001 H  
ATOM   3316  N   GLU A 216      50.340  49.269  54.089  1.00 98.62      0001 N  
ATOM   3317  CA  GLU A 216      49.471  49.642  55.195  1.00 98.62      0001 C  
ATOM   3318  C   GLU A 216      49.223  48.461  56.131  1.00 98.62      0001 C  
ATOM   3319  O   GLU A 216      49.093  48.615  57.347  1.00 98.62      0001 O  
ATOM   3320  CB  GLU A 216      48.170  50.185  54.619  1.00 98.62      0001 C  
ATOM   3321  CG  GLU A 216      47.186  50.663  55.656  1.00 98.62      0001 C  
ATOM   3322  CD  GLU A 216      47.675  51.834  56.504  1.00 98.62      0001 C  
ATOM   3323  OE1 GLU A 216      48.529  52.630  56.056  1.00 98.62      0001 O  
ATOM   3324  OE2 GLU A 216      47.186  51.971  57.647  1.00 98.62      0001 O1-
ATOM   3325  H   GLU A 216      49.954  49.243  53.145  1.00 98.62      0001 H  
ATOM   3326  HA  GLU A 216      49.947  50.436  55.772  1.00 98.62      0001 H  
ATOM   3327 1HB  GLU A 216      48.410  51.013  53.952  1.00 98.62      0001 H  
ATOM   3328 2HB  GLU A 216      47.696  49.404  54.027  1.00 98.62      0001 H  
ATOM   3329 1HG  GLU A 216      46.282  50.949  55.132  1.00 98.62      0001 H  
ATOM   3330 2HG  GLU A 216      46.938  49.832  56.315  1.00 98.62      0001 H  
ATOM   3331  N   SER A 217      49.209  47.250  55.600  1.00 98.69      0001 N  
ATOM   3332  CA  SER A 217      49.096  46.087  56.470  1.00 98.69      0001 C  
ATOM   3333  C   SER A 217      50.349  45.903  57.310  1.00 98.69      0001 C  
ATOM   3334  O   SER A 217      50.248  45.571  58.483  1.00 98.69      0001 O  
ATOM   3335  CB  SER A 217      48.880  44.810  55.669  1.00 98.69      0001 C  
ATOM   3336  OG  SER A 217      47.691  44.893  54.914  1.00 98.69      0001 O  
ATOM   3337  H   SER A 217      49.269  47.124  54.593  1.00 98.69      0001 H  
ATOM   3338  HA  SER A 217      48.247  46.229  57.138  1.00 98.69      0001 H  
ATOM   3339 1HB  SER A 217      49.722  44.657  54.994  1.00 98.69      0001 H  
ATOM   3340 2HB  SER A 217      48.815  43.968  56.356  1.00 98.69      0001 H  
ATOM   3341  HG  SER A 217      47.868  45.451  54.144  1.00 98.69      0001 H  
ATOM   3342  N   GLY A 218      51.524  46.074  56.720  1.00 98.00      0001 N  
ATOM   3343  CA  GLY A 218      52.750  45.657  57.384  1.00 98.00      0001 C  
ATOM   3344  C   GLY A 218      53.937  46.570  57.548  1.00 98.00      0001 C  
ATOM   3345  O   GLY A 218      54.872  46.183  58.223  1.00 98.00      0001 O  
ATOM   3346  H   GLY A 218      51.567  46.373  55.750  1.00 98.00      0001 H  
ATOM   3347 1HA  GLY A 218      52.507  45.277  58.373  1.00 98.00      0001 H  
ATOM   3348 2HA  GLY A 218      53.120  44.809  56.823  1.00 98.00      0001 H  
ATOM   3349  N   PHE A 219      53.954  47.732  56.920  1.00 98.50      0001 N  
ATOM   3350  CA  PHE A 219      55.136  48.591  56.919  1.00 98.50      0001 C  
ATOM   3351  C   PHE A 219      54.903  50.039  57.324  1.00 98.50      0001 C  
ATOM   3352  O   PHE A 219      55.855  50.720  57.689  1.00 98.50      0001 O  
ATOM   3353  CB  PHE A 219      55.768  48.577  55.532  1.00 98.50      0001 C  
ATOM   3354  CG  PHE A 219      56.411  47.271  55.173  1.00 98.50      0001 C  
ATOM   3355  CD1 PHE A 219      55.678  46.247  54.547  1.00 98.50      0001 C  
ATOM   3356  CD2 PHE A 219      57.771  47.066  55.456  1.00 98.50      0001 C  
ATOM   3357  CE1 PHE A 219      56.294  45.014  54.232  1.00 98.50      0001 C  
ATOM   3358  CE2 PHE A 219      58.408  45.853  55.117  1.00 98.50      0001 C  
ATOM   3359  CZ  PHE A 219      57.663  44.817  54.523  1.00 98.50      0001 C  
ATOM   3360  H   PHE A 219      53.151  48.014  56.366  1.00 98.50      0001 H  
ATOM   3361  HA  PHE A 219      55.873  48.189  57.608  1.00 98.50      0001 H  
ATOM   3362 1HB  PHE A 219      55.006  48.812  54.797  1.00 98.50      0001 H  
ATOM   3363 2HB  PHE A 219      56.532  49.351  55.500  1.00 98.50      0001 H  
ATOM   3364  HD1 PHE A 219      54.634  46.394  54.312  1.00 98.50      0001 H  
ATOM   3365  HD2 PHE A 219      58.342  47.844  55.940  1.00 98.50      0001 H  
ATOM   3366  HE1 PHE A 219      55.720  44.225  53.772  1.00 98.50      0001 H  
ATOM   3367  HE2 PHE A 219      59.459  45.715  55.327  1.00 98.50      0001 H  
ATOM   3368  HZ  PHE A 219      58.137  43.873  54.296  1.00 98.50      0001 H  
ATOM   3369  N   PHE A 220      53.672  50.530  57.317  1.00 98.50      0001 N  
ATOM   3370  CA  PHE A 220      53.441  51.914  57.729  1.00 98.50      0001 C  
ATOM   3371  C   PHE A 220      53.818  52.116  59.197  1.00 98.50      0001 C  
ATOM   3372  O   PHE A 220      54.404  53.121  59.562  1.00 98.50      0001 O  
ATOM   3373  CB  PHE A 220      52.012  52.373  57.410  1.00 98.50      0001 C  
ATOM   3374  CG  PHE A 220      51.072  52.335  58.579  1.00 98.50      0001 C  
ATOM   3375  CD1 PHE A 220      50.830  53.504  59.320  1.00 98.50      0001 C  
ATOM   3376  CD2 PHE A 220      50.420  51.146  58.942  1.00 98.50      0001 C  
ATOM   3377  CE1 PHE A 220      49.969  53.487  60.441  1.00 98.50      0001 C  
ATOM   3378  CE2 PHE A 220      49.544  51.114  60.052  1.00 98.50      0001 C  
ATOM   3379  CZ  PHE A 220      49.332  52.289  60.811  1.00 98.50      0001 C  
ATOM   3380  H   PHE A 220      52.896  49.978  56.966  1.00 98.50      0001 H  
ATOM   3381  HA  PHE A 220      54.115  52.535  57.144  1.00 98.50      0001 H  
ATOM   3382 1HB  PHE A 220      52.060  53.404  57.062  1.00 98.50      0001 H  
ATOM   3383 2HB  PHE A 220      51.612  51.763  56.601  1.00 98.50      0001 H  
ATOM   3384  HD1 PHE A 220      51.306  54.429  59.031  1.00 98.50      0001 H  
ATOM   3385  HD2 PHE A 220      50.581  50.249  58.365  1.00 98.50      0001 H  
ATOM   3386  HE1 PHE A 220      49.792  54.391  61.006  1.00 98.50      0001 H  
ATOM   3387  HE2 PHE A 220      49.033  50.199  60.313  1.00 98.50      0001 H  
ATOM   3388  HZ  PHE A 220      48.675  52.274  61.665  1.00 98.50      0001 H  
ATOM   3389  N   TRP A 221      53.612  51.100  60.022  1.00 97.50      0001 N  
ATOM   3390  CA  TRP A 221      54.020  51.142  61.424  1.00 97.50      0001 C  
ATOM   3391  C   TRP A 221      55.508  50.831  61.631  1.00 97.50      0001 C  
ATOM   3392  O   TRP A 221      56.013  50.932  62.747  1.00 97.50      0001 O  
ATOM   3393  CB  TRP A 221      53.128  50.192  62.226  1.00 97.50      0001 C  
ATOM   3394  CG  TRP A 221      52.923  48.852  61.575  1.00 97.50      0001 C  
ATOM   3395  CD1 TRP A 221      51.856  48.465  60.819  1.00 97.50      0001 C  
ATOM   3396  CD2 TRP A 221      53.763  47.687  61.673  1.00 97.50      0001 C  
ATOM   3397  CE2 TRP A 221      53.101  46.632  60.979  1.00 97.50      0001 C  
ATOM   3398  CE3 TRP A 221      55.014  47.426  62.268  1.00 97.50      0001 C  
ATOM   3399  NE1 TRP A 221      51.951  47.155  60.451  1.00 97.50      0001 N  
ATOM   3400  CZ2 TRP A 221      53.646  45.335  60.881  1.00 97.50      0001 C  
ATOM   3401  CZ3 TRP A 221      55.590  46.137  62.126  1.00 97.50      0001 C  
ATOM   3402  CH2 TRP A 221      54.897  45.108  61.422  1.00 97.50      0001 C  
ATOM   3403  H   TRP A 221      53.140  50.274  59.685  1.00 97.50      0001 H  
ATOM   3404  HA  TRP A 221      53.856  52.148  61.809  1.00 97.50      0001 H  
ATOM   3405 1HB  TRP A 221      53.549  50.053  63.223  1.00 97.50      0001 H  
ATOM   3406 2HB  TRP A 221      52.149  50.658  62.334  1.00 97.50      0001 H  
ATOM   3407  HD1 TRP A 221      51.024  49.111  60.565  1.00 97.50      0001 H  
ATOM   3408  HE1 TRP A 221      51.262  46.662  59.888  1.00 97.50      0001 H  
ATOM   3409  HE3 TRP A 221      55.532  48.200  62.814  1.00 97.50      0001 H  
ATOM   3410  HZ2 TRP A 221      53.111  44.546  60.376  1.00 97.50      0001 H  
ATOM   3411  HZ3 TRP A 221      56.558  45.930  62.560  1.00 97.50      0001 H  
ATOM   3412  HH2 TRP A 221      55.351  44.131  61.326  1.00 97.50      0001 H  
ATOM   3413  N   ARG A 222      56.231  50.506  60.563  1.00 97.75      0001 N  
ATOM   3414  CA  ARG A 222      57.693  50.351  60.626  1.00 97.75      0001 C  
ATOM   3415  C   ARG A 222      58.377  51.667  60.294  1.00 97.75      0001 C  
ATOM   3416  O   ARG A 222      59.597  51.781  60.439  1.00 97.75      0001 O  
ATOM   3417  CB  ARG A 222      58.212  49.286  59.651  1.00 97.75      0001 C  
ATOM   3418  CG  ARG A 222      57.665  47.899  59.905  1.00 97.75      0001 C  
ATOM   3419  CD  ARG A 222      58.381  46.831  59.088  1.00 97.75      0001 C  
ATOM   3420  NE  ARG A 222      57.505  45.662  58.971  1.00 97.75      0001 N  
ATOM   3421  CZ  ARG A 222      57.762  44.514  58.363  1.00 97.75      0001 C  
ATOM   3422  NH1 ARG A 222      58.912  44.178  57.854  1.00 97.75      0001 N1+
ATOM   3423  NH2 ARG A 222      56.784  43.673  58.209  1.00 97.75      0001 N  
ATOM   3424  H   ARG A 222      55.780  50.422  59.660  1.00 97.75      0001 H  
ATOM   3425  HA  ARG A 222      57.983  50.067  61.638  1.00 97.75      0001 H  
ATOM   3426 1HB  ARG A 222      57.965  49.579  58.632  1.00 97.75      0001 H  
ATOM   3427 2HB  ARG A 222      59.297  49.245  59.733  1.00 97.75      0001 H  
ATOM   3428 1HG  ARG A 222      57.764  47.656  60.963  1.00 97.75      0001 H  
ATOM   3429 2HG  ARG A 222      56.607  47.892  59.644  1.00 97.75      0001 H  
ATOM   3430 1HD  ARG A 222      58.585  47.219  58.090  1.00 97.75      0001 H  
ATOM   3431 2HD  ARG A 222      59.322  46.564  59.571  1.00 97.75      0001 H  
ATOM   3432  HE  ARG A 222      56.565  45.775  59.326  1.00 97.75      0001 H  
ATOM   3433 1HH1 ARG A 222      59.712  44.784  57.962  1.00 97.75      0001 H  
ATOM   3434 2HH1 ARG A 222      58.995  43.304  57.361  1.00 97.75      0001 H  
ATOM   3435 1HH2 ARG A 222      55.865  43.916  58.533  1.00 97.75      0001 H  
ATOM   3436 2HH2 ARG A 222      56.964  42.803  57.730  1.00 97.75      0001 H  
ATOM   3437  N   GLN A 223      57.611  52.649  59.837  1.00 98.38      0001 N  
ATOM   3438  CA  GLN A 223      58.168  53.963  59.536  1.00 98.38      0001 C  
ATOM   3439  C   GLN A 223      58.659  54.557  60.851  1.00 98.38      0001 C  
ATOM   3440  O   GLN A 223      57.941  54.594  61.849  1.00 98.38      0001 O  
ATOM   3441  CB  GLN A 223      57.127  54.899  58.914  1.00 98.38      0001 C  
ATOM   3442  CG  GLN A 223      56.593  54.492  57.538  1.00 98.38      0001 C  
ATOM   3443  CD  GLN A 223      57.658  54.444  56.468  1.00 98.38      0001 C  
ATOM   3444  NE2 GLN A 223      58.344  55.535  56.258  1.00 98.38      0001 N  
ATOM   3445  OE1 GLN A 223      57.860  53.425  55.831  1.00 98.38      0001 O  
ATOM   3446  H   GLN A 223      56.618  52.507  59.723  1.00 98.38      0001 H  
ATOM   3447  HA  GLN A 223      59.015  53.854  58.857  1.00 98.38      0001 H  
ATOM   3448 1HB  GLN A 223      56.285  54.980  59.601  1.00 98.38      0001 H  
ATOM   3449 2HB  GLN A 223      57.576  55.884  58.821  1.00 98.38      0001 H  
ATOM   3450 1HG  GLN A 223      56.133  53.509  57.606  1.00 98.38      0001 H  
ATOM   3451 2HG  GLN A 223      55.834  55.211  57.238  1.00 98.38      0001 H  
ATOM   3452 1HE2 GLN A 223      59.098  55.513  55.591  1.00 98.38      0001 H  
ATOM   3453 2HE2 GLN A 223      58.152  56.368  56.785  1.00 98.38      0001 H  
ATOM   3454  N   GLU A 224      59.892  55.033  60.840  1.00 97.69      0001 N  
ATOM   3455  CA  GLU A 224      60.569  55.523  62.037  1.00 97.69      0001 C  
ATOM   3456  C   GLU A 224      59.865  56.755  62.572  1.00 97.69      0001 C  
ATOM   3457  O   GLU A 224      59.813  56.997  63.773  1.00 97.69      0001 O  
ATOM   3458  CB  GLU A 224      62.022  55.900  61.724  1.00 97.69      0001 C  
ATOM   3459  CG  GLU A 224      62.892  54.777  61.156  1.00 97.69      0001 C  
ATOM   3460  CD  GLU A 224      62.570  54.430  59.707  1.00 97.69      0001 C  
ATOM   3461  OE1 GLU A 224      62.067  55.306  58.961  1.00 97.69      0001 O  
ATOM   3462  OE2 GLU A 224      62.740  53.264  59.308  1.00 97.69      0001 O1-
ATOM   3463  H   GLU A 224      60.412  55.039  59.967  1.00 97.69      0001 H  
ATOM   3464  HA  GLU A 224      60.550  54.748  62.798  1.00 97.69      0001 H  
ATOM   3465 1HB  GLU A 224      62.022  56.734  61.022  1.00 97.69      0001 H  
ATOM   3466 2HB  GLU A 224      62.481  56.247  62.647  1.00 97.69      0001 H  
ATOM   3467 1HG  GLU A 224      63.935  55.087  61.217  1.00 97.69      0001 H  
ATOM   3468 2HG  GLU A 224      62.765  53.888  61.772  1.00 97.69      0001 H  
ATOM   3469  N   ILE A 225      59.257  57.499  61.660  1.00 98.19      0001 N  
ATOM   3470  CA  ILE A 225      58.516  58.715  61.979  1.00 98.19      0001 C  
ATOM   3471  C   ILE A 225      57.292  58.467  62.875  1.00 98.19      0001 C  
ATOM   3472  O   ILE A 225      56.758  59.403  63.469  1.00 98.19      0001 O  
ATOM   3473  CB  ILE A 225      58.146  59.407  60.637  1.00 98.19      0001 C  
ATOM   3474  CG1 ILE A 225      57.968  60.923  60.812  1.00 98.19      0001 C  
ATOM   3475  CG2 ILE A 225      56.933  58.735  59.964  1.00 98.19      0001 C  
ATOM   3476  CD1 ILE A 225      57.999  61.693  59.487  1.00 98.19      0001 C  
ATOM   3477  H   ILE A 225      59.331  57.229  60.685  1.00 98.19      0001 H  
ATOM   3478  HA  ILE A 225      59.189  59.377  62.526  1.00 98.19      0001 H  
ATOM   3479  HB  ILE A 225      59.003  59.273  59.977  1.00 98.19      0001 H  
ATOM   3480 1HG1 ILE A 225      57.026  61.122  61.323  1.00 98.19      0001 H  
ATOM   3481 2HG1 ILE A 225      58.783  61.292  61.436  1.00 98.19      0001 H  
ATOM   3482 1HG2 ILE A 225      56.816  59.111  58.948  1.00 98.19      0001 H  
ATOM   3483 2HG2 ILE A 225      56.027  58.947  60.533  1.00 98.19      0001 H  
ATOM   3484 3HG2 ILE A 225      57.078  57.660  59.922  1.00 98.19      0001 H  
ATOM   3485 1HD1 ILE A 225      58.171  62.748  59.687  1.00 98.19      0001 H  
ATOM   3486 2HD1 ILE A 225      57.052  61.572  58.959  1.00 98.19      0001 H  
ATOM   3487 3HD1 ILE A 225      58.813  61.326  58.859  1.00 98.19      0001 H  
ATOM   3488  N   LEU A 226      56.866  57.215  63.027  1.00 98.50      0001 N  
ATOM   3489  CA  LEU A 226      55.742  56.890  63.908  1.00 98.50      0001 C  
ATOM   3490  C   LEU A 226      56.174  56.316  65.253  1.00 98.50      0001 C  
ATOM   3491  O   LEU A 226      55.346  56.074  66.129  1.00 98.50      0001 O  
ATOM   3492  CB  LEU A 226      54.762  55.926  63.230  1.00 98.50      0001 C  
ATOM   3493  CG  LEU A 226      54.052  56.393  61.951  1.00 98.50      0001 C  
ATOM   3494  CD1 LEU A 226      53.006  55.365  61.558  1.00 98.50      0001 C  
ATOM   3495  CD2 LEU A 226      53.357  57.742  62.109  1.00 98.50      0001 C  
ATOM   3496  H   LEU A 226      57.334  56.457  62.539  1.00 98.50      0001 H  
ATOM   3497  HA  LEU A 226      55.203  57.804  64.124  1.00 98.50      0001 H  
ATOM   3498 1HB  LEU A 226      55.287  54.996  63.013  1.00 98.50      0001 H  
ATOM   3499 2HB  LEU A 226      53.984  55.700  63.956  1.00 98.50      0001 H  
ATOM   3500  HG  LEU A 226      54.786  56.475  61.150  1.00 98.50      0001 H  
ATOM   3501 1HD1 LEU A 226      52.585  55.625  60.587  1.00 98.50      0001 H  
ATOM   3502 2HD1 LEU A 226      52.209  55.325  62.301  1.00 98.50      0001 H  
ATOM   3503 3HD1 LEU A 226      53.467  54.383  61.480  1.00 98.50      0001 H  
ATOM   3504 1HD2 LEU A 226      52.833  57.996  61.188  1.00 98.50      0001 H  
ATOM   3505 2HD2 LEU A 226      54.097  58.514  62.308  1.00 98.50      0001 H  
ATOM   3506 3HD2 LEU A 226      52.643  57.705  62.933  1.00 98.50      0001 H  
ATOM   3507  N   ASN A 227      57.471  56.130  65.453  1.00 98.06      0001 N  
ATOM   3508  CA  ASN A 227      57.959  55.512  66.689  1.00 98.06      0001 C  
ATOM   3509  C   ASN A 227      57.762  56.404  67.912  1.00 98.06      0001 C  
ATOM   3510  O   ASN A 227      57.732  55.917  69.037  1.00 98.06      0001 O  
ATOM   3511  CB  ASN A 227      59.439  55.132  66.573  1.00 98.06      0001 C  
ATOM   3512  CG  ASN A 227      59.678  54.008  65.597  1.00 98.06      0001 C  
ATOM   3513  ND2 ASN A 227      60.885  53.885  65.132  1.00 98.06      0001 N  
ATOM   3514  OD1 ASN A 227      58.781  53.237  65.275  1.00 98.06      0001 O  
ATOM   3515  H   ASN A 227      58.138  56.400  64.737  1.00 98.06      0001 H  
ATOM   3516  HA  ASN A 227      57.387  54.600  66.867  1.00 98.06      0001 H  
ATOM   3517 1HB  ASN A 227      60.016  56.004  66.269  1.00 98.06      0001 H  
ATOM   3518 2HB  ASN A 227      59.795  54.809  67.551  1.00 98.06      0001 H  
ATOM   3519 1HD2 ASN A 227      61.082  53.147  64.473  1.00 98.06      0001 H  
ATOM   3520 2HD2 ASN A 227      61.597  54.550  65.403  1.00 98.06      0001 H  
ATOM   3521  N   ASP A 228      57.599  57.704  67.714  1.00 97.00      0001 N  
ATOM   3522  CA  ASP A 228      57.309  58.634  68.813  1.00 97.00      0001 C  
ATOM   3523  C   ASP A 228      55.816  58.765  69.115  1.00 97.00      0001 C  
ATOM   3524  O   ASP A 228      55.415  59.641  69.880  1.00 97.00      0001 O  
ATOM   3525  CB  ASP A 228      57.904  60.018  68.522  1.00 97.00      0001 C  
ATOM   3526  CG  ASP A 228      59.393  60.071  68.779  1.00 97.00      0001 C  
ATOM   3527  OD1 ASP A 228      59.869  59.427  69.742  1.00 97.00      0001 O  
ATOM   3528  OD2 ASP A 228      60.123  60.768  68.042  1.00 97.00      0001 O1-
ATOM   3529  H   ASP A 228      57.679  58.075  66.775  1.00 97.00      0001 H  
ATOM   3530  HA  ASP A 228      57.768  58.259  69.726  1.00 97.00      0001 H  
ATOM   3531 1HB  ASP A 228      57.693  60.293  67.489  1.00 97.00      0001 H  
ATOM   3532 2HB  ASP A 228      57.445  60.758  69.174  1.00 97.00      0001 H  
ATOM   3533  N   TYR A 229      54.987  57.895  68.555  1.00 98.69      0001 N  
ATOM   3534  CA  TYR A 229      53.556  57.915  68.844  1.00 98.69      0001 C  
ATOM   3535  C   TYR A 229      53.063  56.560  69.338  1.00 98.69      0001 C  
ATOM   3536  O   TYR A 229      53.558  55.501  68.948  1.00 98.69      0001 O  
ATOM   3537  CB  TYR A 229      52.780  58.350  67.605  1.00 98.69      0001 C  
ATOM   3538  CG  TYR A 229      53.227  59.687  67.053  1.00 98.69      0001 C  
ATOM   3539  CD1 TYR A 229      53.862  59.758  65.801  1.00 98.69      0001 C  
ATOM   3540  CD2 TYR A 229      53.012  60.886  67.764  1.00 98.69      0001 C  
ATOM   3541  CE1 TYR A 229      54.237  61.003  65.240  1.00 98.69      0001 C  
ATOM   3542  CE2 TYR A 229      53.370  62.141  67.199  1.00 98.69      0001 C  
ATOM   3543  CZ  TYR A 229      53.960  62.180  65.934  1.00 98.69      0001 C  
ATOM   3544  OH  TYR A 229      54.263  63.369  65.334  1.00 98.69      0001 O  
ATOM   3545  H   TYR A 229      55.335  57.186  67.918  1.00 98.69      0001 H  
ATOM   3546  HA  TYR A 229      53.360  58.641  69.629  1.00 98.69      0001 H  
ATOM   3547 1HB  TYR A 229      52.916  57.600  66.829  1.00 98.69      0001 H  
ATOM   3548 2HB  TYR A 229      51.722  58.406  67.852  1.00 98.69      0001 H  
ATOM   3549  HD1 TYR A 229      54.047  58.852  65.252  1.00 98.69      0001 H  
ATOM   3550  HD2 TYR A 229      52.570  60.858  68.746  1.00 98.69      0001 H  
ATOM   3551  HE1 TYR A 229      54.717  61.043  64.274  1.00 98.69      0001 H  
ATOM   3552  HE2 TYR A 229      53.180  63.057  67.736  1.00 98.69      0001 H  
ATOM   3553  HH  TYR A 229      54.021  64.139  65.866  1.00 98.69      0001 H  
ATOM   3554  N   ASP A 230      52.094  56.605  70.238  1.00 98.62      0001 N  
ATOM   3555  CA  ASP A 230      51.479  55.418  70.830  1.00 98.62      0001 C  
ATOM   3556  C   ASP A 230      50.239  55.042  70.030  1.00 98.62      0001 C  
ATOM   3557  O   ASP A 230      49.798  53.891  70.033  1.00 98.62      0001 O  
ATOM   3558  CB  ASP A 230      51.028  55.726  72.264  1.00 98.62      0001 C  
ATOM   3559  CG  ASP A 230      52.185  55.930  73.225  1.00 98.62      0001 C  
ATOM   3560  OD1 ASP A 230      53.277  55.362  73.013  1.00 98.62      0001 O  
ATOM   3561  OD2 ASP A 230      52.009  56.644  74.239  1.00 98.62      0001 O1-
ATOM   3562  H   ASP A 230      51.753  57.514  70.544  1.00 98.62      0001 H  
ATOM   3563  HA  ASP A 230      52.177  54.580  70.829  1.00 98.62      0001 H  
ATOM   3564 1HB  ASP A 230      50.416  56.628  72.253  1.00 98.62      0001 H  
ATOM   3565 2HB  ASP A 230      50.418  54.901  72.629  1.00 98.62      0001 H  
ATOM   3566  N   TYR A 231      49.664  56.033  69.364  1.00 98.88      0001 N  
ATOM   3567  CA  TYR A 231      48.386  55.899  68.667  1.00 98.88      0001 C  
ATOM   3568  C   TYR A 231      48.393  56.669  67.361  1.00 98.88      0001 C  
ATOM   3569  O   TYR A 231      49.180  57.603  67.186  1.00 98.88      0001 O  
ATOM   3570  CB  TYR A 231      47.258  56.485  69.523  1.00 98.88      0001 C  
ATOM   3571  CG  TYR A 231      46.653  55.508  70.497  1.00 98.88      0001 C  
ATOM   3572  CD1 TYR A 231      47.243  55.276  71.753  1.00 98.88      0001 C  
ATOM   3573  CD2 TYR A 231      45.470  54.816  70.169  1.00 98.88      0001 C  
ATOM   3574  CE1 TYR A 231      46.662  54.368  72.664  1.00 98.88      0001 C  
ATOM   3575  CE2 TYR A 231      44.888  53.908  71.084  1.00 98.88      0001 C  
ATOM   3576  CZ  TYR A 231      45.481  53.716  72.332  1.00 98.88      0001 C  
ATOM   3577  OH  TYR A 231      44.902  52.891  73.252  1.00 98.88      0001 O  
ATOM   3578  H   TYR A 231      50.106  56.942  69.352  1.00 98.88      0001 H  
ATOM   3579  HA  TYR A 231      48.175  54.853  68.452  1.00 98.88      0001 H  
ATOM   3580 1HB  TYR A 231      47.643  57.346  70.067  1.00 98.88      0001 H  
ATOM   3581 2HB  TYR A 231      46.458  56.828  68.868  1.00 98.88      0001 H  
ATOM   3582  HD1 TYR A 231      48.147  55.796  72.030  1.00 98.88      0001 H  
ATOM   3583  HD2 TYR A 231      45.001  54.976  69.207  1.00 98.88      0001 H  
ATOM   3584  HE1 TYR A 231      47.132  54.173  73.611  1.00 98.88      0001 H  
ATOM   3585  HE2 TYR A 231      43.987  53.376  70.824  1.00 98.88      0001 H  
ATOM   3586  HH  TYR A 231      44.082  52.502  72.916  1.00 98.88      0001 H  
ATOM   3587  N   TYR A 232      47.458  56.326  66.488  1.00 98.88      0001 N  
ATOM   3588  CA  TYR A 232      47.216  57.088  65.273  1.00 98.88      0001 C  
ATOM   3589  C   TYR A 232      45.729  57.112  64.946  1.00 98.88      0001 C  
ATOM   3590  O   TYR A 232      44.974  56.277  65.444  1.00 98.88      0001 O  
ATOM   3591  CB  TYR A 232      47.995  56.518  64.084  1.00 98.88      0001 C  
ATOM   3592  CG  TYR A 232      47.378  55.291  63.438  1.00 98.88      0001 C  
ATOM   3593  CD1 TYR A 232      46.943  55.331  62.095  1.00 98.88      0001 C  
ATOM   3594  CD2 TYR A 232      47.212  54.089  64.156  1.00 98.88      0001 C  
ATOM   3595  CE1 TYR A 232      46.354  54.189  61.487  1.00 98.88      0001 C  
ATOM   3596  CE2 TYR A 232      46.571  52.976  63.570  1.00 98.88      0001 C  
ATOM   3597  CZ  TYR A 232      46.157  53.032  62.237  1.00 98.88      0001 C  
ATOM   3598  OH  TYR A 232      45.600  51.911  61.682  1.00 98.88      0001 O  
ATOM   3599  H   TYR A 232      46.851  55.532  66.681  1.00 98.88      0001 H  
ATOM   3600  HA  TYR A 232      47.549  58.104  65.449  1.00 98.88      0001 H  
ATOM   3601 1HB  TYR A 232      48.037  57.292  63.327  1.00 98.88      0001 H  
ATOM   3602 2HB  TYR A 232      49.014  56.295  64.399  1.00 98.88      0001 H  
ATOM   3603  HD1 TYR A 232      47.064  56.233  61.511  1.00 98.88      0001 H  
ATOM   3604  HD2 TYR A 232      47.570  54.015  65.171  1.00 98.88      0001 H  
ATOM   3605  HE1 TYR A 232      46.074  54.207  60.445  1.00 98.88      0001 H  
ATOM   3606  HE2 TYR A 232      46.409  52.079  64.149  1.00 98.88      0001 H  
ATOM   3607  HH  TYR A 232      45.276  52.048  60.781  1.00 98.88      0001 H  
ATOM   3608  N   TRP A 233      45.332  58.046  64.095  1.00 98.88      0001 N  
ATOM   3609  CA  TRP A 233      43.995  58.103  63.503  1.00 98.88      0001 C  
ATOM   3610  C   TRP A 233      44.314  58.231  62.023  1.00 98.88      0001 C  
ATOM   3611  O   TRP A 233      45.097  59.092  61.622  1.00 98.88      0001 O  
ATOM   3612  CB  TRP A 233      43.223  59.315  64.043  1.00 98.88      0001 C  
ATOM   3613  CG  TRP A 233      41.852  59.603  63.453  1.00 98.88      0001 C  
ATOM   3614  CD1 TRP A 233      41.269  59.049  62.351  1.00 98.88      0001 C  
ATOM   3615  CD2 TRP A 233      40.915  60.601  63.903  1.00 98.88      0001 C  
ATOM   3616  CE2 TRP A 233      39.872  60.670  62.933  1.00 98.88      0001 C  
ATOM   3617  CE3 TRP A 233      40.885  61.499  64.991  1.00 98.88      0001 C  
ATOM   3618  NE1 TRP A 233      40.103  59.678  62.022  1.00 98.88      0001 N  
ATOM   3619  CZ2 TRP A 233      38.860  61.649  62.980  1.00 98.88      0001 C  
ATOM   3620  CZ3 TRP A 233      39.861  62.485  65.047  1.00 98.88      0001 C  
ATOM   3621  CH2 TRP A 233      38.869  62.553  64.027  1.00 98.88      0001 C  
ATOM   3622  H   TRP A 233      46.005  58.738  63.782  1.00 98.88      0001 H  
ATOM   3623  HA  TRP A 233      43.442  57.182  63.681  1.00 98.88      0001 H  
ATOM   3624 1HB  TRP A 233      43.109  59.190  65.118  1.00 98.88      0001 H  
ATOM   3625 2HB  TRP A 233      43.836  60.199  63.873  1.00 98.88      0001 H  
ATOM   3626  HD1 TRP A 233      41.690  58.237  61.774  1.00 98.88      0001 H  
ATOM   3627  HE1 TRP A 233      39.544  59.450  61.205  1.00 98.88      0001 H  
ATOM   3628  HE3 TRP A 233      41.650  61.457  65.753  1.00 98.88      0001 H  
ATOM   3629  HZ2 TRP A 233      38.097  61.689  62.218  1.00 98.88      0001 H  
ATOM   3630  HZ3 TRP A 233      39.840  63.194  65.863  1.00 98.88      0001 H  
ATOM   3631  HH2 TRP A 233      38.109  63.318  64.073  1.00 98.88      0001 H  
ATOM   3632  N   ARG A 234      43.783  57.335  61.209  1.00 98.75      0001 N  
ATOM   3633  CA  ARG A 234      44.049  57.372  59.775  1.00 98.75      0001 C  
ATOM   3634  C   ARG A 234      43.102  58.337  59.094  1.00 98.75      0001 C  
ATOM   3635  O   ARG A 234      41.927  58.353  59.427  1.00 98.75      0001 O  
ATOM   3636  CB  ARG A 234      43.826  55.980  59.216  1.00 98.75      0001 C  
ATOM   3637  CG  ARG A 234      44.207  55.825  57.770  1.00 98.75      0001 C  
ATOM   3638  CD  ARG A 234      44.255  54.362  57.526  1.00 98.75      0001 C  
ATOM   3639  NE  ARG A 234      44.376  53.983  56.119  1.00 98.75      0001 N  
ATOM   3640  CZ  ARG A 234      44.283  52.741  55.676  1.00 98.75      0001 C  
ATOM   3641  NH1 ARG A 234      44.110  51.718  56.468  1.00 98.75      0001 N1+
ATOM   3642  NH2 ARG A 234      44.371  52.529  54.398  1.00 98.75      0001 N  
ATOM   3643  H   ARG A 234      43.156  56.619  61.578  1.00 98.75      0001 H  
ATOM   3644  HA  ARG A 234      45.078  57.679  59.592  1.00 98.75      0001 H  
ATOM   3645 1HB  ARG A 234      44.418  55.287  59.806  1.00 98.75      0001 H  
ATOM   3646 2HB  ARG A 234      42.776  55.711  59.332  1.00 98.75      0001 H  
ATOM   3647 1HG  ARG A 234      43.454  56.293  57.135  1.00 98.75      0001 H  
ATOM   3648 2HG  ARG A 234      45.185  56.263  57.586  1.00 98.75      0001 H  
ATOM   3649 1HD  ARG A 234      45.087  53.932  58.086  1.00 98.75      0001 H  
ATOM   3650 2HD  ARG A 234      43.339  53.930  57.914  1.00 98.75      0001 H  
ATOM   3651  HE  ARG A 234      44.528  54.709  55.434  1.00 98.75      0001 H  
ATOM   3652 1HH1 ARG A 234      44.061  51.859  57.470  1.00 98.75      0001 H  
ATOM   3653 2HH1 ARG A 234      44.042  50.790  56.073  1.00 98.75      0001 H  
ATOM   3654 1HH2 ARG A 234      44.532  53.307  53.779  1.00 98.75      0001 H  
ATOM   3655 2HH2 ARG A 234      44.256  51.599  54.036  1.00 98.75      0001 H  
ATOM   3656  N   VAL A 235      43.587  59.113  58.139  1.00 98.69      0001 N  
ATOM   3657  CA  VAL A 235      42.754  60.019  57.346  1.00 98.69      0001 C  
ATOM   3658  C   VAL A 235      43.172  59.777  55.907  1.00 98.69      0001 C  
ATOM   3659  O   VAL A 235      44.350  59.546  55.657  1.00 98.69      0001 O  
ATOM   3660  CB  VAL A 235      42.997  61.499  57.767  1.00 98.69      0001 C  
ATOM   3661  CG1 VAL A 235      42.435  62.501  56.742  1.00 98.69      0001 C  
ATOM   3662  CG2 VAL A 235      42.373  61.757  59.138  1.00 98.69      0001 C  
ATOM   3663  H   VAL A 235      44.578  59.072  57.919  1.00 98.69      0001 H  
ATOM   3664  HA  VAL A 235      41.697  59.781  57.457  1.00 98.69      0001 H  
ATOM   3665  HB  VAL A 235      44.071  61.663  57.841  1.00 98.69      0001 H  
ATOM   3666 1HG1 VAL A 235      42.409  63.503  57.166  1.00 98.69      0001 H  
ATOM   3667 2HG1 VAL A 235      41.433  62.220  56.441  1.00 98.69      0001 H  
ATOM   3668 3HG1 VAL A 235      43.072  62.518  55.858  1.00 98.69      0001 H  
ATOM   3669 1HG2 VAL A 235      42.639  62.758  59.477  1.00 98.69      0001 H  
ATOM   3670 2HG2 VAL A 235      42.751  61.037  59.863  1.00 98.69      0001 H  
ATOM   3671 3HG2 VAL A 235      41.288  61.664  59.086  1.00 98.69      0001 H  
ATOM   3672  N   GLU A 236      42.239  59.849  54.970  1.00 97.94      0001 N  
ATOM   3673  CA  GLU A 236      42.555  59.756  53.547  1.00 97.94      0001 C  
ATOM   3674  C   GLU A 236      42.256  61.082  52.859  1.00 97.94      0001 C  
ATOM   3675  O   GLU A 236      41.492  61.894  53.385  1.00 97.94      0001 O  
ATOM   3676  CB  GLU A 236      41.687  58.711  52.855  1.00 97.94      0001 C  
ATOM   3677  CG  GLU A 236      41.811  57.331  53.377  1.00 97.94      0001 C  
ATOM   3678  CD  GLU A 236      41.431  56.335  52.308  1.00 97.94      0001 C  
ATOM   3679  OE1 GLU A 236      40.577  56.610  51.414  1.00 97.94      0001 O  
ATOM   3680  OE2 GLU A 236      42.064  55.262  52.322  1.00 97.94      0001 O1-
ATOM   3681  H   GLU A 236      41.286  60.053  55.224  1.00 97.94      0001 H  
ATOM   3682  HA  GLU A 236      43.604  59.497  53.412  1.00 97.94      0001 H  
ATOM   3683 1HB  GLU A 236      40.644  59.006  52.908  1.00 97.94      0001 H  
ATOM   3684 2HB  GLU A 236      41.976  58.691  51.807  1.00 97.94      0001 H  
ATOM   3685 1HG  GLU A 236      42.848  57.159  53.660  1.00 97.94      0001 H  
ATOM   3686 2HG  GLU A 236      41.177  57.212  54.256  1.00 97.94      0001 H  
ATOM   3687  N   PRO A 237      42.780  61.281  51.639  1.00 98.31      0001 N  
ATOM   3688  CA  PRO A 237      42.078  62.225  50.761  1.00 98.31      0001 C  
ATOM   3689  C   PRO A 237      40.629  61.804  50.496  1.00 98.31      0001 C  
ATOM   3690  O   PRO A 237      40.292  60.621  50.577  1.00 98.31      0001 O  
ATOM   3691  CB  PRO A 237      42.891  62.150  49.465  1.00 98.31      0001 C  
ATOM   3692  CG  PRO A 237      44.224  61.624  49.889  1.00 98.31      0001 C  
ATOM   3693  CD  PRO A 237      43.903  60.634  50.936  1.00 98.31      0001 C  
ATOM   3694  HA  PRO A 237      42.108  63.228  51.182  1.00 98.31      0001 H  
ATOM   3695 1HB  PRO A 237      42.420  61.450  48.776  1.00 98.31      0001 H  
ATOM   3696 2HB  PRO A 237      42.990  63.133  49.007  1.00 98.31      0001 H  
ATOM   3697 1HG  PRO A 237      44.740  61.146  49.057  1.00 98.31      0001 H  
ATOM   3698 2HG  PRO A 237      44.831  62.426  50.308  1.00 98.31      0001 H  
ATOM   3699 1HD  PRO A 237      43.583  59.692  50.488  1.00 98.31      0001 H  
ATOM   3700 2HD  PRO A 237      44.756  60.484  51.598  1.00 98.31      0001 H  
ATOM   3701  N   ASP A 238      39.787  62.770  50.153  1.00 98.25      0001 N  
ATOM   3702  CA  ASP A 238      38.353  62.565  49.893  1.00 98.25      0001 C  
ATOM   3703  C   ASP A 238      37.547  61.981  51.055  1.00 98.25      0001 C  
ATOM   3704  O   ASP A 238      36.586  61.232  50.836  1.00 98.25      0001 O  
ATOM   3705  CB  ASP A 238      38.087  61.768  48.600  1.00 98.25      0001 C  
ATOM   3706  CG  ASP A 238      38.384  62.565  47.363  1.00 98.25      0001 C  
ATOM   3707  OD1 ASP A 238      37.831  63.681  47.241  1.00 98.25      0001 O  
ATOM   3708  OD2 ASP A 238      39.139  62.100  46.481  1.00 98.25      0001 O1-
ATOM   3709  H   ASP A 238      40.137  63.718  50.098  1.00 98.25      0001 H  
ATOM   3710  HA  ASP A 238      37.934  63.555  49.732  1.00 98.25      0001 H  
ATOM   3711 1HB  ASP A 238      38.672  60.850  48.602  1.00 98.25      0001 H  
ATOM   3712 2HB  ASP A 238      37.033  61.502  48.539  1.00 98.25      0001 H  
ATOM   3713  N   ILE A 239      37.845  62.390  52.281  1.00 98.56      0001 N  
ATOM   3714  CA  ILE A 239      36.929  62.121  53.393  1.00 98.56      0001 C  
ATOM   3715  C   ILE A 239      36.252  63.415  53.819  1.00 98.56      0001 C  
ATOM   3716  O   ILE A 239      36.745  64.515  53.553  1.00 98.56      0001 O  
ATOM   3717  CB  ILE A 239      37.572  61.401  54.619  1.00 98.56      0001 C  
ATOM   3718  CG1 ILE A 239      38.500  62.312  55.442  1.00 98.56      0001 C  
ATOM   3719  CG2 ILE A 239      38.310  60.134  54.160  1.00 98.56      0001 C  
ATOM   3720  CD1 ILE A 239      38.782  61.797  56.855  1.00 98.56      0001 C  
ATOM   3721  H   ILE A 239      38.656  62.979  52.446  1.00 98.56      0001 H  
ATOM   3722  HA  ILE A 239      36.145  61.460  53.036  1.00 98.56      0001 H  
ATOM   3723  HB  ILE A 239      36.754  61.103  55.273  1.00 98.56      0001 H  
ATOM   3724 1HG1 ILE A 239      39.442  62.423  54.910  1.00 98.56      0001 H  
ATOM   3725 2HG1 ILE A 239      38.050  63.297  55.546  1.00 98.56      0001 H  
ATOM   3726 1HG2 ILE A 239      38.594  59.527  55.020  1.00 98.56      0001 H  
ATOM   3727 2HG2 ILE A 239      39.203  60.413  53.600  1.00 98.56      0001 H  
ATOM   3728 3HG2 ILE A 239      37.667  59.541  53.517  1.00 98.56      0001 H  
ATOM   3729 1HD1 ILE A 239      39.396  62.523  57.386  1.00 98.56      0001 H  
ATOM   3730 2HD1 ILE A 239      39.311  60.844  56.818  1.00 98.56      0001 H  
ATOM   3731 3HD1 ILE A 239      37.847  61.672  57.400  1.00 98.56      0001 H  
ATOM   3732  N   LYS A 240      35.120  63.278  54.491  1.00 98.56      0001 N  
ATOM   3733  CA  LYS A 240      34.393  64.399  55.077  1.00 98.56      0001 C  
ATOM   3734  C   LYS A 240      34.076  64.002  56.500  1.00 98.56      0001 C  
ATOM   3735  O   LYS A 240      33.886  62.820  56.773  1.00 98.56      0001 O  
ATOM   3736  CB  LYS A 240      33.093  64.674  54.319  1.00 98.56      0001 C  
ATOM   3737  CG  LYS A 240      33.325  65.095  52.883  1.00 98.56      0001 C  
ATOM   3738  CD  LYS A 240      32.064  65.632  52.242  1.00 98.56      0001 C  
ATOM   3739  CE  LYS A 240      32.336  66.140  50.836  1.00 98.56      0001 C  
ATOM   3740  NZ  LYS A 240      32.549  65.057  49.821  1.00 98.56      0001 N1+
ATOM   3741  H   LYS A 240      34.750  62.338  54.632  1.00 98.56      0001 H  
ATOM   3742  HA  LYS A 240      35.017  65.293  55.075  1.00 98.56      0001 H  
ATOM   3743 1HB  LYS A 240      32.471  63.781  54.332  1.00 98.56      0001 H  
ATOM   3744 2HB  LYS A 240      32.562  65.474  54.835  1.00 98.56      0001 H  
ATOM   3745 1HG  LYS A 240      34.068  65.887  52.881  1.00 98.56      0001 H  
ATOM   3746 2HG  LYS A 240      33.702  64.250  52.307  1.00 98.56      0001 H  
ATOM   3747 1HD  LYS A 240      31.304  64.853  52.209  1.00 98.56      0001 H  
ATOM   3748 2HD  LYS A 240      31.698  66.465  52.844  1.00 98.56      0001 H  
ATOM   3749 1HE  LYS A 240      31.486  66.744  50.518  1.00 98.56      0001 H  
ATOM   3750 2HE  LYS A 240      33.217  66.787  50.859  1.00 98.56      0001 H  
ATOM   3751 1HZ  LYS A 240      32.765  65.479  48.925  1.00 98.56      0001 H  
ATOM   3752 2HZ  LYS A 240      31.708  64.501  49.719  1.00 98.56      0001 H  
ATOM   3753 3HZ  LYS A 240      33.324  64.463  50.090  1.00 98.56      0001 H  
ATOM   3754  N   LEU A 241      33.989  64.981  57.384  1.00 98.62      0001 N  
ATOM   3755  CA  LEU A 241      33.567  64.766  58.764  1.00 98.62      0001 C  
ATOM   3756  C   LEU A 241      32.450  65.779  58.932  1.00 98.62      0001 C  
ATOM   3757  O   LEU A 241      32.576  66.912  58.472  1.00 98.62      0001 O  
ATOM   3758  CB  LEU A 241      34.662  65.035  59.805  1.00 98.62      0001 C  
ATOM   3759  CG  LEU A 241      35.895  64.133  59.959  1.00 98.62      0001 C  
ATOM   3760  CD1 LEU A 241      36.901  64.234  58.831  1.00 98.62      0001 C  
ATOM   3761  CD2 LEU A 241      36.576  64.489  61.282  1.00 98.62      0001 C  
ATOM   3762  H   LEU A 241      34.170  65.930  57.093  1.00 98.62      0001 H  
ATOM   3763  HA  LEU A 241      33.176  63.758  58.889  1.00 98.62      0001 H  
ATOM   3764 1HB  LEU A 241      35.020  66.052  59.657  1.00 98.62      0001 H  
ATOM   3765 2HB  LEU A 241      34.158  65.018  60.771  1.00 98.62      0001 H  
ATOM   3766  HG  LEU A 241      35.564  63.103  60.015  1.00 98.62      0001 H  
ATOM   3767 1HD1 LEU A 241      37.752  63.590  59.049  1.00 98.62      0001 H  
ATOM   3768 2HD1 LEU A 241      37.249  65.258  58.721  1.00 98.62      0001 H  
ATOM   3769 3HD1 LEU A 241      36.453  63.895  57.900  1.00 98.62      0001 H  
ATOM   3770 1HD2 LEU A 241      37.476  63.887  61.410  1.00 98.62      0001 H  
ATOM   3771 2HD2 LEU A 241      35.905  64.282  62.115  1.00 98.62      0001 H  
ATOM   3772 3HD2 LEU A 241      36.845  65.545  61.298  1.00 98.62      0001 H  
ATOM   3773  N   TYR A 242      31.350  65.359  59.529  1.00 98.12      0001 N  
ATOM   3774  CA  TYR A 242      30.135  66.160  59.612  1.00 98.12      0001 C  
ATOM   3775  C   TYR A 242      29.663  66.501  61.012  1.00 98.12      0001 C  
ATOM   3776  O   TYR A 242      28.683  67.221  61.151  1.00 98.12      0001 O  
ATOM   3777  CB  TYR A 242      28.992  65.382  58.977  1.00 98.12      0001 C  
ATOM   3778  CG  TYR A 242      29.213  64.966  57.545  1.00 98.12      0001 C  
ATOM   3779  CD1 TYR A 242      29.405  65.927  56.533  1.00 98.12      0001 C  
ATOM   3780  CD2 TYR A 242      29.152  63.608  57.178  1.00 98.12      0001 C  
ATOM   3781  CE1 TYR A 242      29.487  65.538  55.173  1.00 98.12      0001 C  
ATOM   3782  CE2 TYR A 242      29.169  63.229  55.820  1.00 98.12      0001 C  
ATOM   3783  CZ  TYR A 242      29.328  64.197  54.827  1.00 98.12      0001 C  
ATOM   3784  OH  TYR A 242      29.305  63.834  53.505  1.00 98.12      0001 O  
ATOM   3785  H   TYR A 242      31.325  64.403  59.877  1.00 98.12      0001 H  
ATOM   3786  HA  TYR A 242      30.270  67.088  59.061  1.00 98.12      0001 H  
ATOM   3787 1HB  TYR A 242      28.814  64.487  59.572  1.00 98.12      0001 H  
ATOM   3788 2HB  TYR A 242      28.096  65.997  59.010  1.00 98.12      0001 H  
ATOM   3789  HD1 TYR A 242      29.469  66.976  56.786  1.00 98.12      0001 H  
ATOM   3790  HD2 TYR A 242      29.048  62.843  57.936  1.00 98.12      0001 H  
ATOM   3791  HE1 TYR A 242      29.648  66.280  54.406  1.00 98.12      0001 H  
ATOM   3792  HE2 TYR A 242      29.038  62.198  55.551  1.00 98.12      0001 H  
ATOM   3793  HH  TYR A 242      29.279  64.602  52.923  1.00 98.12      0001 H  
ATOM   3794  N   CYS A 243      30.295  65.941  62.031  1.00 97.62      0001 N  
ATOM   3795  CA  CYS A 243      29.864  66.119  63.416  1.00 97.62      0001 C  
ATOM   3796  C   CYS A 243      31.096  66.533  64.194  1.00 97.62      0001 C  
ATOM   3797  O   CYS A 243      32.188  66.078  63.863  1.00 97.62      0001 O  
ATOM   3798  CB  CYS A 243      29.343  64.801  63.987  1.00 97.62      0001 C  
ATOM   3799  SG  CYS A 243      27.903  64.100  63.122  1.00 97.62      0001 S  
ATOM   3800  H   CYS A 243      31.120  65.383  61.871  1.00 97.62      0001 H  
ATOM   3801  HA  CYS A 243      29.098  66.891  63.492  1.00 97.62      0001 H  
ATOM   3802 1HB  CYS A 243      30.153  64.075  63.943  1.00 97.62      0001 H  
ATOM   3803 2HB  CYS A 243      29.088  64.948  65.034  1.00 97.62      0001 H  
ATOM   3804  N   ASP A 244      30.927  67.388  65.186  1.00 97.25      0001 N  
ATOM   3805  CA  ASP A 244      32.038  67.892  65.987  1.00 97.25      0001 C  
ATOM   3806  C   ASP A 244      32.446  66.825  66.988  1.00 97.25      0001 C  
ATOM   3807  O   ASP A 244      31.600  66.092  67.512  1.00 97.25      0001 O  
ATOM   3808  CB  ASP A 244      31.628  69.123  66.799  1.00 97.25      0001 C  
ATOM   3809  CG  ASP A 244      31.380  70.350  65.947  1.00 97.25      0001 C  
ATOM   3810  OD1 ASP A 244      31.703  70.390  64.740  1.00 97.25      0001 O  
ATOM   3811  OD2 ASP A 244      30.845  71.328  66.515  1.00 97.25      0001 O1-
ATOM   3812  H   ASP A 244      29.987  67.696  65.427  1.00 97.25      0001 H  
ATOM   3813  HA  ASP A 244      32.885  68.137  65.346  1.00 97.25      0001 H  
ATOM   3814 1HB  ASP A 244      30.722  68.894  67.359  1.00 97.25      0001 H  
ATOM   3815 2HB  ASP A 244      32.423  69.355  67.509  1.00 97.25      0001 H  
ATOM   3816  N   ILE A 245      33.728  66.796  67.309  1.00 97.00      0001 N  
ATOM   3817  CA  ILE A 245      34.278  65.907  68.323  1.00 97.00      0001 C  
ATOM   3818  C   ILE A 245      34.927  66.885  69.295  1.00 97.00      0001 C  
ATOM   3819  O   ILE A 245      35.987  67.444  69.027  1.00 97.00      0001 O  
ATOM   3820  CB  ILE A 245      35.298  64.900  67.725  1.00 97.00      0001 C  
ATOM   3821  CG1 ILE A 245      34.654  64.088  66.584  1.00 97.00      0001 C  
ATOM   3822  CG2 ILE A 245      35.835  63.958  68.825  1.00 97.00      0001 C  
ATOM   3823  CD1 ILE A 245      35.629  63.279  65.747  1.00 97.00      0001 C  
ATOM   3824  H   ILE A 245      34.377  67.433  66.850  1.00 97.00      0001 H  
ATOM   3825  HA  ILE A 245      33.480  65.361  68.825  1.00 97.00      0001 H  
ATOM   3826  HB  ILE A 245      36.125  65.466  67.302  1.00 97.00      0001 H  
ATOM   3827 1HG1 ILE A 245      33.916  63.412  67.012  1.00 97.00      0001 H  
ATOM   3828 2HG1 ILE A 245      34.137  64.762  65.903  1.00 97.00      0001 H  
ATOM   3829 1HG2 ILE A 245      36.610  63.310  68.420  1.00 97.00      0001 H  
ATOM   3830 2HG2 ILE A 245      35.026  63.343  69.225  1.00 97.00      0001 H  
ATOM   3831 3HG2 ILE A 245      36.276  64.540  69.632  1.00 97.00      0001 H  
ATOM   3832 1HD1 ILE A 245      35.087  62.806  64.931  1.00 97.00      0001 H  
ATOM   3833 2HD1 ILE A 245      36.099  62.501  66.349  1.00 97.00      0001 H  
ATOM   3834 3HD1 ILE A 245      36.394  63.936  65.335  1.00 97.00      0001 H  
ATOM   3835  N   ASP A 246      34.242  67.162  70.393  1.00 95.12      0001 N  
ATOM   3836  CA  ASP A 246      34.672  68.208  71.325  1.00 95.12      0001 C  
ATOM   3837  C   ASP A 246      35.517  67.603  72.443  1.00 95.12      0001 C  
ATOM   3838  O   ASP A 246      35.860  68.281  73.404  1.00 95.12      0001 O  
ATOM   3839  CB  ASP A 246      33.459  68.930  71.932  1.00 95.12      0001 C  
ATOM   3840  CG  ASP A 246      32.750  69.839  70.942  1.00 95.12      0001 C  
ATOM   3841  OD1 ASP A 246      33.363  70.815  70.470  1.00 95.12      0001 O  
ATOM   3842  OD2 ASP A 246      31.540  69.659  70.682  1.00 95.12      0001 O1-
ATOM   3843  H   ASP A 246      33.383  66.654  70.594  1.00 95.12      0001 H  
ATOM   3844  HA  ASP A 246      35.283  68.941  70.798  1.00 95.12      0001 H  
ATOM   3845 1HB  ASP A 246      32.755  68.193  72.315  1.00 95.12      0001 H  
ATOM   3846 2HB  ASP A 246      33.791  69.551  72.763  1.00 95.12      0001 H  
ATOM   3847  N   TYR A 247      35.825  66.318  72.354  1.00 96.75      0001 N  
ATOM   3848  CA  TYR A 247      36.602  65.621  73.380  1.00 96.75      0001 C  
ATOM   3849  C   TYR A 247      37.857  65.061  72.733  1.00 96.75      0001 C  
ATOM   3850  O   TYR A 247      37.879  64.835  71.531  1.00 96.75      0001 O  
ATOM   3851  CB  TYR A 247      35.781  64.498  74.025  1.00 96.75      0001 C  
ATOM   3852  CG  TYR A 247      35.242  63.451  73.066  1.00 96.75      0001 C  
ATOM   3853  CD1 TYR A 247      36.010  62.317  72.720  1.00 96.75      0001 C  
ATOM   3854  CD2 TYR A 247      33.943  63.566  72.529  1.00 96.75      0001 C  
ATOM   3855  CE1 TYR A 247      35.488  61.325  71.843  1.00 96.75      0001 C  
ATOM   3856  CE2 TYR A 247      33.423  62.577  71.647  1.00 96.75      0001 C  
ATOM   3857  CZ  TYR A 247      34.201  61.467  71.314  1.00 96.75      0001 C  
ATOM   3858  OH  TYR A 247      33.707  60.500  70.477  1.00 96.75      0001 O  
ATOM   3859  H   TYR A 247      35.555  65.799  71.531  1.00 96.75      0001 H  
ATOM   3860  HA  TYR A 247      36.904  66.321  74.157  1.00 96.75      0001 H  
ATOM   3861 1HB  TYR A 247      36.403  63.994  74.764  1.00 96.75      0001 H  
ATOM   3862 2HB  TYR A 247      34.938  64.950  74.543  1.00 96.75      0001 H  
ATOM   3863  HD1 TYR A 247      37.005  62.195  73.126  1.00 96.75      0001 H  
ATOM   3864  HD2 TYR A 247      33.330  64.414  72.791  1.00 96.75      0001 H  
ATOM   3865  HE1 TYR A 247      36.074  60.458  71.588  1.00 96.75      0001 H  
ATOM   3866  HE2 TYR A 247      32.435  62.687  71.226  1.00 96.75      0001 H  
ATOM   3867  HH  TYR A 247      32.785  60.652  70.230  1.00 96.75      0001 H  
ATOM   3868  N   ASP A 248      38.900  64.838  73.520  1.00 97.69      0001 N  
ATOM   3869  CA  ASP A 248      40.151  64.288  72.997  1.00 97.69      0001 C  
ATOM   3870  C   ASP A 248      39.984  62.795  72.730  1.00 97.69      0001 C  
ATOM   3871  O   ASP A 248      40.154  61.959  73.613  1.00 97.69      0001 O  
ATOM   3872  CB  ASP A 248      41.306  64.535  73.968  1.00 97.69      0001 C  
ATOM   3873  CG  ASP A 248      42.654  64.099  73.401  1.00 97.69      0001 C  
ATOM   3874  OD1 ASP A 248      42.707  63.329  72.417  1.00 97.69      0001 O  
ATOM   3875  OD2 ASP A 248      43.694  64.499  73.965  1.00 97.69      0001 O1-
ATOM   3876  H   ASP A 248      38.835  65.032  74.505  1.00 97.69      0001 H  
ATOM   3877  HA  ASP A 248      40.390  64.780  72.054  1.00 97.69      0001 H  
ATOM   3878 1HB  ASP A 248      41.344  65.599  74.190  1.00 97.69      0001 H  
ATOM   3879 2HB  ASP A 248      41.118  64.001  74.899  1.00 97.69      0001 H  
ATOM   3880  N   ILE A 249      39.629  62.472  71.498  1.00 98.06      0001 N  
ATOM   3881  CA  ILE A 249      39.375  61.101  71.076  1.00 98.06      0001 C  
ATOM   3882  C   ILE A 249      40.616  60.207  71.189  1.00 98.06      0001 C  
ATOM   3883  O   ILE A 249      40.497  59.029  71.515  1.00 98.06      0001 O  
ATOM   3884  CB  ILE A 249      38.761  61.140  69.643  1.00 98.06      0001 C  
ATOM   3885  CG1 ILE A 249      38.028  59.833  69.313  1.00 98.06      0001 C  
ATOM   3886  CG2 ILE A 249      39.807  61.499  68.561  1.00 98.06      0001 C  
ATOM   3887  CD1 ILE A 249      37.027  59.946  68.143  1.00 98.06      0001 C  
ATOM   3888  H   ILE A 249      39.474  63.215  70.829  1.00 98.06      0001 H  
ATOM   3889  HA  ILE A 249      38.627  60.684  71.750  1.00 98.06      0001 H  
ATOM   3890  HB  ILE A 249      38.014  61.932  69.653  1.00 98.06      0001 H  
ATOM   3891 1HG1 ILE A 249      38.764  59.063  69.080  1.00 98.06      0001 H  
ATOM   3892 2HG1 ILE A 249      37.477  59.515  70.196  1.00 98.06      0001 H  
ATOM   3893 1HG2 ILE A 249      39.299  61.696  67.617  1.00 98.06      0001 H  
ATOM   3894 2HG2 ILE A 249      40.507  60.674  68.414  1.00 98.06      0001 H  
ATOM   3895 3HG2 ILE A 249      40.360  62.393  68.840  1.00 98.06      0001 H  
ATOM   3896 1HD1 ILE A 249      36.551  58.980  67.978  1.00 98.06      0001 H  
ATOM   3897 2HD1 ILE A 249      37.539  60.245  67.228  1.00 98.06      0001 H  
ATOM   3898 3HD1 ILE A 249      36.256  60.680  68.385  1.00 98.06      0001 H  
ATOM   3899  N   PHE A 250      41.812  60.755  71.014  1.00 98.69      0001 N  
ATOM   3900  CA  PHE A 250      43.032  59.954  71.111  1.00 98.69      0001 C  
ATOM   3901  C   PHE A 250      43.264  59.585  72.571  1.00 98.69      0001 C  
ATOM   3902  O   PHE A 250      43.491  58.424  72.917  1.00 98.69      0001 O  
ATOM   3903  CB  PHE A 250      44.249  60.741  70.622  1.00 98.69      0001 C  
ATOM   3904  CG  PHE A 250      44.263  61.019  69.147  1.00 98.69      0001 C  
ATOM   3905  CD1 PHE A 250      43.841  62.262  68.647  1.00 98.69      0001 C  
ATOM   3906  CD2 PHE A 250      44.782  60.066  68.256  1.00 98.69      0001 C  
ATOM   3907  CE1 PHE A 250      43.990  62.578  67.272  1.00 98.69      0001 C  
ATOM   3908  CE2 PHE A 250      44.966  60.379  66.889  1.00 98.69      0001 C  
ATOM   3909  CZ  PHE A 250      44.573  61.642  66.396  1.00 98.69      0001 C  
ATOM   3910  H   PHE A 250      41.891  61.748  70.837  1.00 98.69      0001 H  
ATOM   3911  HA  PHE A 250      42.926  59.040  70.527  1.00 98.69      0001 H  
ATOM   3912 1HB  PHE A 250      44.303  61.684  71.159  1.00 98.69      0001 H  
ATOM   3913 2HB  PHE A 250      45.142  60.168  70.856  1.00 98.69      0001 H  
ATOM   3914  HD1 PHE A 250      43.420  62.996  69.319  1.00 98.69      0001 H  
ATOM   3915  HD2 PHE A 250      45.078  59.092  68.620  1.00 98.69      0001 H  
ATOM   3916  HE1 PHE A 250      43.672  63.536  66.897  1.00 98.69      0001 H  
ATOM   3917  HE2 PHE A 250      45.414  59.658  66.225  1.00 98.69      0001 H  
ATOM   3918  HZ  PHE A 250      44.711  61.887  65.353  1.00 98.69      0001 H  
ATOM   3919  N   LYS A 251      43.159  60.573  73.449  1.00 98.25      0001 N  
ATOM   3920  CA  LYS A 251      43.348  60.333  74.878  1.00 98.25      0001 C  
ATOM   3921  C   LYS A 251      42.251  59.426  75.402  1.00 98.25      0001 C  
ATOM   3922  O   LYS A 251      42.515  58.561  76.228  1.00 98.25      0001 O  
ATOM   3923  CB  LYS A 251      43.361  61.659  75.632  1.00 98.25      0001 C  
ATOM   3924  CG  LYS A 251      43.551  61.561  77.132  1.00 98.25      0001 C  
ATOM   3925  CD  LYS A 251      43.610  62.962  77.713  1.00 98.25      0001 C  
ATOM   3926  CE  LYS A 251      43.808  62.947  79.219  1.00 98.25      0001 C  
ATOM   3927  NZ  LYS A 251      42.614  62.448  79.966  1.00 98.25      0001 N1+
ATOM   3928  H   LYS A 251      42.953  61.517  73.116  1.00 98.25      0001 H  
ATOM   3929  HA  LYS A 251      44.296  59.821  75.037  1.00 98.25      0001 H  
ATOM   3930 1HB  LYS A 251      44.160  62.275  75.221  1.00 98.25      0001 H  
ATOM   3931 2HB  LYS A 251      42.411  62.158  75.451  1.00 98.25      0001 H  
ATOM   3932 1HG  LYS A 251      42.708  61.026  77.565  1.00 98.25      0001 H  
ATOM   3933 2HG  LYS A 251      44.475  61.028  77.356  1.00 98.25      0001 H  
ATOM   3934 1HD  LYS A 251      44.435  63.498  77.247  1.00 98.25      0001 H  
ATOM   3935 2HD  LYS A 251      42.687  63.491  77.481  1.00 98.25      0001 H  
ATOM   3936 1HE  LYS A 251      44.672  62.327  79.463  1.00 98.25      0001 H  
ATOM   3937 2HE  LYS A 251      44.019  63.965  79.547  1.00 98.25      0001 H  
ATOM   3938 1HZ  LYS A 251      42.811  62.435  80.958  1.00 98.25      0001 H  
ATOM   3939 2HZ  LYS A 251      42.390  61.498  79.681  1.00 98.25      0001 H  
ATOM   3940 3HZ  LYS A 251      41.820  63.045  79.796  1.00 98.25      0001 H  
ATOM   3941  N   TRP A 252      41.038  59.573  74.889  1.00 98.25      0001 N  
ATOM   3942  CA  TRP A 252      39.937  58.710  75.302  1.00 98.25      0001 C  
ATOM   3943  C   TRP A 252      40.248  57.248  74.998  1.00 98.25      0001 C  
ATOM   3944  O   TRP A 252      40.027  56.389  75.847  1.00 98.25      0001 O  
ATOM   3945  CB  TRP A 252      38.627  59.134  74.633  1.00 98.25      0001 C  
ATOM   3946  CG  TRP A 252      37.457  58.443  75.247  1.00 98.25      0001 C  
ATOM   3947  CD1 TRP A 252      36.759  58.844  76.342  1.00 98.25      0001 C  
ATOM   3948  CD2 TRP A 252      36.893  57.172  74.876  1.00 98.25      0001 C  
ATOM   3949  CE2 TRP A 252      35.885  56.863  75.836  1.00 98.25      0001 C  
ATOM   3950  CE3 TRP A 252      37.144  56.252  73.836  1.00 98.25      0001 C  
ATOM   3951  NE1 TRP A 252      35.821  57.919  76.705  1.00 98.25      0001 N  
ATOM   3952  CZ2 TRP A 252      35.147  55.663  75.793  1.00 98.25      0001 C  
ATOM   3953  CZ3 TRP A 252      36.396  55.051  73.783  1.00 98.25      0001 C  
ATOM   3954  CH2 TRP A 252      35.413  54.766  74.775  1.00 98.25      0001 C  
ATOM   3955  H   TRP A 252      40.857  60.317  74.220  1.00 98.25      0001 H  
ATOM   3956  HA  TRP A 252      39.817  58.807  76.381  1.00 98.25      0001 H  
ATOM   3957 1HB  TRP A 252      38.497  60.208  74.758  1.00 98.25      0001 H  
ATOM   3958 2HB  TRP A 252      38.668  58.905  73.568  1.00 98.25      0001 H  
ATOM   3959  HD1 TRP A 252      36.944  59.768  76.877  1.00 98.25      0001 H  
ATOM   3960  HE1 TRP A 252      35.217  58.016  77.510  1.00 98.25      0001 H  
ATOM   3961  HE3 TRP A 252      37.896  56.463  73.089  1.00 98.25      0001 H  
ATOM   3962  HZ2 TRP A 252      34.389  55.451  76.530  1.00 98.25      0001 H  
ATOM   3963  HZ3 TRP A 252      36.568  54.348  72.981  1.00 98.25      0001 H  
ATOM   3964  HH2 TRP A 252      34.856  53.842  74.724  1.00 98.25      0001 H  
ATOM   3965  N   MET A 253      40.829  56.958  73.840  1.00 98.56      0001 N  
ATOM   3966  CA  MET A 253      41.207  55.580  73.507  1.00 98.56      0001 C  
ATOM   3967  C   MET A 253      42.206  55.017  74.517  1.00 98.56      0001 C  
ATOM   3968  O   MET A 253      42.047  53.895  74.996  1.00 98.56      0001 O  
ATOM   3969  CB  MET A 253      41.850  55.511  72.120  1.00 98.56      0001 C  
ATOM   3970  CG  MET A 253      40.920  55.803  70.951  1.00 98.56      0001 C  
ATOM   3971  SD  MET A 253      39.855  54.424  70.525  1.00 98.56      0001 S  
ATOM   3972  CE  MET A 253      41.039  53.299  69.709  1.00 98.56      0001 C  
ATOM   3973  H   MET A 253      41.011  57.696  73.166  1.00 98.56      0001 H  
ATOM   3974  HA  MET A 253      40.316  54.952  73.528  1.00 98.56      0001 H  
ATOM   3975 1HB  MET A 253      42.670  56.223  72.088  1.00 98.56      0001 H  
ATOM   3976 2HB  MET A 253      42.273  54.518  71.988  1.00 98.56      0001 H  
ATOM   3977 1HG  MET A 253      40.301  56.664  71.194  1.00 98.56      0001 H  
ATOM   3978 2HG  MET A 253      41.525  56.047  70.079  1.00 98.56      0001 H  
ATOM   3979 1HE  MET A 253      40.532  52.372  69.448  1.00 98.56      0001 H  
ATOM   3980 2HE  MET A 253      41.863  53.070  70.382  1.00 98.56      0001 H  
ATOM   3981 3HE  MET A 253      41.425  53.762  68.800  1.00 98.56      0001 H  
ATOM   3982  N   LYS A 254      43.212  55.801  74.883  1.00 98.38      0001 N  
ATOM   3983  CA  LYS A 254      44.214  55.348  75.855  1.00 98.38      0001 C  
ATOM   3984  C   LYS A 254      43.631  55.191  77.254  1.00 98.38      0001 C  
ATOM   3985  O   LYS A 254      43.895  54.199  77.939  1.00 98.38      0001 O  
ATOM   3986  CB  LYS A 254      45.382  56.342  75.882  1.00 98.38      0001 C  
ATOM   3987  CG  LYS A 254      46.520  56.013  76.853  1.00 98.38      0001 C  
ATOM   3988  CD  LYS A 254      47.286  54.747  76.474  1.00 98.38      0001 C  
ATOM   3989  CE  LYS A 254      48.474  54.497  77.390  1.00 98.38      0001 C  
ATOM   3990  NZ  LYS A 254      48.063  54.208  78.798  1.00 98.38      0001 N1+
ATOM   3991  H   LYS A 254      43.293  56.728  74.475  1.00 98.38      0001 H  
ATOM   3992  HA  LYS A 254      44.581  54.371  75.540  1.00 98.38      0001 H  
ATOM   3993 1HB  LYS A 254      45.795  56.412  74.877  1.00 98.38      0001 H  
ATOM   3994 2HB  LYS A 254      44.990  57.322  76.155  1.00 98.38      0001 H  
ATOM   3995 1HG  LYS A 254      47.218  56.849  76.859  1.00 98.38      0001 H  
ATOM   3996 2HG  LYS A 254      46.112  55.903  77.856  1.00 98.38      0001 H  
ATOM   3997 1HD  LYS A 254      46.621  53.884  76.509  1.00 98.38      0001 H  
ATOM   3998 2HD  LYS A 254      47.663  54.865  75.461  1.00 98.38      0001 H  
ATOM   3999 1HE  LYS A 254      49.044  53.650  77.003  1.00 98.38      0001 H  
ATOM   4000 2HE  LYS A 254      49.119  55.378  77.376  1.00 98.38      0001 H  
ATOM   4001 1HZ  LYS A 254      48.880  54.055  79.377  1.00 98.38      0001 H  
ATOM   4002 2HZ  LYS A 254      47.485  53.380  78.835  1.00 98.38      0001 H  
ATOM   4003 3HZ  LYS A 254      47.543  54.990  79.181  1.00 98.38      0001 H  
ATOM   4004  N   ASP A 255      42.819  56.143  77.680  1.00 97.94      0001 N  
ATOM   4005  CA  ASP A 255      42.225  56.129  79.019  1.00 97.94      0001 C  
ATOM   4006  C   ASP A 255      41.259  54.958  79.177  1.00 97.94      0001 C  
ATOM   4007  O   ASP A 255      41.057  54.448  80.278  1.00 97.94      0001 O  
ATOM   4008  CB  ASP A 255      41.436  57.419  79.288  1.00 97.94      0001 C  
ATOM   4009  CG  ASP A 255      42.319  58.610  79.646  1.00 97.94      0001 C  
ATOM   4010  OD1 ASP A 255      43.526  58.459  79.958  1.00 97.94      0001 O  
ATOM   4011  OD2 ASP A 255      41.778  59.734  79.697  1.00 97.94      0001 O1-
ATOM   4012  H   ASP A 255      42.624  56.936  77.071  1.00 97.94      0001 H  
ATOM   4013  HA  ASP A 255      43.007  56.023  79.772  1.00 97.94      0001 H  
ATOM   4014 1HB  ASP A 255      40.832  57.660  78.413  1.00 97.94      0001 H  
ATOM   4015 2HB  ASP A 255      40.766  57.241  80.128  1.00 97.94      0001 H  
ATOM   4016  N   ASN A 256      40.664  54.519  78.078  1.00 98.25      0001 N  
ATOM   4017  CA  ASN A 256      39.646  53.468  78.108  1.00 98.25      0001 C  
ATOM   4018  C   ASN A 256      40.146  52.150  77.528  1.00 98.25      0001 C  
ATOM   4019  O   ASN A 256      39.357  51.256  77.226  1.00 98.25      0001 O  
ATOM   4020  CB  ASN A 256      38.380  53.967  77.414  1.00 98.25      0001 C  
ATOM   4021  CG  ASN A 256      37.682  55.024  78.220  1.00 98.25      0001 C  
ATOM   4022  ND2 ASN A 256      38.084  56.251  78.075  1.00 98.25      0001 N  
ATOM   4023  OD1 ASN A 256      36.799  54.718  79.009  1.00 98.25      0001 O  
ATOM   4024  H   ASN A 256      40.871  54.966  77.189  1.00 98.25      0001 H  
ATOM   4025  HA  ASN A 256      39.378  53.263  79.142  1.00 98.25      0001 H  
ATOM   4026 1HB  ASN A 256      38.629  54.357  76.429  1.00 98.25      0001 H  
ATOM   4027 2HB  ASN A 256      37.690  53.138  77.292  1.00 98.25      0001 H  
ATOM   4028 1HD2 ASN A 256      37.648  56.993  78.605  1.00 98.25      0001 H  
ATOM   4029 2HD2 ASN A 256      38.807  56.457  77.400  1.00 98.25      0001 H  
ATOM   4030  N   ASN A 257      41.465  52.043  77.411  1.00 98.19      0001 N  
ATOM   4031  CA  ASN A 257      42.155  50.814  77.002  1.00 98.19      0001 C  
ATOM   4032  C   ASN A 257      41.628  50.237  75.685  1.00 98.19      0001 C  
ATOM   4033  O   ASN A 257      41.387  49.034  75.560  1.00 98.19      0001 O  
ATOM   4034  CB  ASN A 257      42.089  49.780  78.138  1.00 98.19      0001 C  
ATOM   4035  CG  ASN A 257      43.099  48.668  77.978  1.00 98.19      0001 C  
ATOM   4036  ND2 ASN A 257      42.826  47.541  78.566  1.00 98.19      0001 N  
ATOM   4037  OD1 ASN A 257      44.147  48.831  77.362  1.00 98.19      0001 O  
ATOM   4038  H   ASN A 257      42.034  52.850  77.625  1.00 98.19      0001 H  
ATOM   4039  HA  ASN A 257      43.203  51.066  76.846  1.00 98.19      0001 H  
ATOM   4040 1HB  ASN A 257      42.285  50.283  79.084  1.00 98.19      0001 H  
ATOM   4041 2HB  ASN A 257      41.091  49.350  78.180  1.00 98.19      0001 H  
ATOM   4042 1HD2 ASN A 257      43.532  46.822  78.584  1.00 98.19      0001 H  
ATOM   4043 2HD2 ASN A 257      41.926  47.390  78.998  1.00 98.19      0001 H  
ATOM   4044  N   LYS A 258      41.395  51.104  74.710  1.00 98.75      0001 N  
ATOM   4045  CA  LYS A 258      40.882  50.686  73.405  1.00 98.75      0001 C  
ATOM   4046  C   LYS A 258      42.067  50.693  72.460  1.00 98.75      0001 C  
ATOM   4047  O   LYS A 258      42.740  51.707  72.331  1.00 98.75      0001 O  
ATOM   4048  CB  LYS A 258      39.802  51.641  72.890  1.00 98.75      0001 C  
ATOM   4049  CG  LYS A 258      38.626  51.914  73.827  1.00 98.75      0001 C  
ATOM   4050  CD  LYS A 258      37.857  50.666  74.244  1.00 98.75      0001 C  
ATOM   4051  CE  LYS A 258      36.628  51.059  75.053  1.00 98.75      0001 C  
ATOM   4052  NZ  LYS A 258      35.903  49.861  75.577  1.00 98.75      0001 N1+
ATOM   4053  H   LYS A 258      41.608  52.090  74.857  1.00 98.75      0001 H  
ATOM   4054  HA  LYS A 258      40.481  49.679  73.471  1.00 98.75      0001 H  
ATOM   4055 1HB  LYS A 258      40.273  52.600  72.683  1.00 98.75      0001 H  
ATOM   4056 2HB  LYS A 258      39.417  51.242  71.951  1.00 98.75      0001 H  
ATOM   4057 1HG  LYS A 258      38.995  52.410  74.723  1.00 98.75      0001 H  
ATOM   4058 2HG  LYS A 258      37.942  52.591  73.320  1.00 98.75      0001 H  
ATOM   4059 1HD  LYS A 258      37.549  50.107  73.361  1.00 98.75      0001 H  
ATOM   4060 2HD  LYS A 258      38.499  50.037  74.860  1.00 98.75      0001 H  
ATOM   4061 1HE  LYS A 258      36.945  51.674  75.897  1.00 98.75      0001 H  
ATOM   4062 2HE  LYS A 258      35.958  51.647  74.423  1.00 98.75      0001 H  
ATOM   4063 1HZ  LYS A 258      35.071  50.146  76.075  1.00 98.75      0001 H  
ATOM   4064 2HZ  LYS A 258      36.503  49.351  76.214  1.00 98.75      0001 H  
ATOM   4065 3HZ  LYS A 258      35.638  49.252  74.815  1.00 98.75      0001 H  
ATOM   4066  N   ASP A 259      42.343  49.572  71.821  1.00 98.75      0001 N  
ATOM   4067  CA  ASP A 259      43.512  49.440  70.955  1.00 98.75      0001 C  
ATOM   4068  C   ASP A 259      43.118  49.594  69.494  1.00 98.75      0001 C  
ATOM   4069  O   ASP A 259      43.979  49.796  68.646  1.00 98.75      0001 O  
ATOM   4070  CB  ASP A 259      44.190  48.079  71.133  1.00 98.75      0001 C  
ATOM   4071  CG  ASP A 259      45.007  47.980  72.409  1.00 98.75      0001 C  
ATOM   4072  OD1 ASP A 259      44.991  48.898  73.253  1.00 98.75      0001 O  
ATOM   4073  OD2 ASP A 259      45.710  46.962  72.586  1.00 98.75      0001 O1-
ATOM   4074  H   ASP A 259      41.725  48.777  71.928  1.00 98.75      0001 H  
ATOM   4075  HA  ASP A 259      44.236  50.218  71.192  1.00 98.75      0001 H  
ATOM   4076 1HB  ASP A 259      43.428  47.302  71.129  1.00 98.75      0001 H  
ATOM   4077 2HB  ASP A 259      44.863  47.912  70.293  1.00 98.75      0001 H  
ATOM   4078  N   TYR A 260      41.831  49.517  69.189  1.00 98.88      0001 N  
ATOM   4079  CA  TYR A 260      41.352  49.730  67.826  1.00 98.88      0001 C  
ATOM   4080  C   TYR A 260      39.948  50.321  67.881  1.00 98.88      0001 C  
ATOM   4081  O   TYR A 260      39.174  49.975  68.773  1.00 98.88      0001 O  
ATOM   4082  CB  TYR A 260      41.328  48.400  67.066  1.00 98.88      0001 C  
ATOM   4083  CG  TYR A 260      41.042  48.575  65.592  1.00 98.88      0001 C  
ATOM   4084  CD1 TYR A 260      42.080  48.911  64.698  1.00 98.88      0001 C  
ATOM   4085  CD2 TYR A 260      39.734  48.442  65.082  1.00 98.88      0001 C  
ATOM   4086  CE1 TYR A 260      41.814  49.110  63.317  1.00 98.88      0001 C  
ATOM   4087  CE2 TYR A 260      39.469  48.653  63.706  1.00 98.88      0001 C  
ATOM   4088  CZ  TYR A 260      40.511  48.971  62.834  1.00 98.88      0001 C  
ATOM   4089  OH  TYR A 260      40.257  49.152  61.498  1.00 98.88      0001 O  
ATOM   4090  H   TYR A 260      41.143  49.314  69.907  1.00 98.88      0001 H  
ATOM   4091  HA  TYR A 260      42.013  50.423  67.307  1.00 98.88      0001 H  
ATOM   4092 1HB  TYR A 260      42.303  47.925  67.169  1.00 98.88      0001 H  
ATOM   4093 2HB  TYR A 260      40.575  47.748  67.508  1.00 98.88      0001 H  
ATOM   4094  HD1 TYR A 260      43.091  49.029  65.065  1.00 98.88      0001 H  
ATOM   4095  HD2 TYR A 260      38.919  48.188  65.744  1.00 98.88      0001 H  
ATOM   4096  HE1 TYR A 260      42.611  49.377  62.641  1.00 98.88      0001 H  
ATOM   4097  HE2 TYR A 260      38.463  48.578  63.328  1.00 98.88      0001 H  
ATOM   4098  HH  TYR A 260      41.024  49.498  61.023  1.00 98.88      0001 H  
ATOM   4099  N   ALA A 261      39.602  51.194  66.949  1.00 98.81      0001 N  
ATOM   4100  CA  ALA A 261      38.247  51.703  66.828  1.00 98.81      0001 C  
ATOM   4101  C   ALA A 261      37.893  51.945  65.370  1.00 98.81      0001 C  
ATOM   4102  O   ALA A 261      38.780  52.145  64.544  1.00 98.81      0001 O  
ATOM   4103  CB  ALA A 261      38.080  52.984  67.624  1.00 98.81      0001 C  
ATOM   4104  H   ALA A 261      40.289  51.505  66.264  1.00 98.81      0001 H  
ATOM   4105  HA  ALA A 261      37.571  50.949  67.216  1.00 98.81      0001 H  
ATOM   4106 1HB  ALA A 261      38.324  52.798  68.668  1.00 98.81      0001 H  
ATOM   4107 2HB  ALA A 261      37.046  53.321  67.559  1.00 98.81      0001 H  
ATOM   4108 3HB  ALA A 261      38.740  53.754  67.228  1.00 98.81      0001 H  
ATOM   4109  N   PHE A 262      36.597  51.940  65.092  1.00 98.69      0001 N  
ATOM   4110  CA  PHE A 262      36.065  52.077  63.740  1.00 98.69      0001 C  
ATOM   4111  C   PHE A 262      34.694  52.750  63.784  1.00 98.69      0001 C  
ATOM   4112  O   PHE A 262      34.125  52.917  64.870  1.00 98.69      0001 O  
ATOM   4113  CB  PHE A 262      35.945  50.687  63.103  1.00 98.69      0001 C  
ATOM   4114  CG  PHE A 262      34.844  49.831  63.681  1.00 98.69      0001 C  
ATOM   4115  CD1 PHE A 262      33.659  49.619  62.949  1.00 98.69      0001 C  
ATOM   4116  CD2 PHE A 262      34.991  49.206  64.934  1.00 98.69      0001 C  
ATOM   4117  CE1 PHE A 262      32.632  48.781  63.457  1.00 98.69      0001 C  
ATOM   4118  CE2 PHE A 262      33.961  48.397  65.467  1.00 98.69      0001 C  
ATOM   4119  CZ  PHE A 262      32.783  48.174  64.720  1.00 98.69      0001 C  
ATOM   4120  H   PHE A 262      35.930  51.819  65.848  1.00 98.69      0001 H  
ATOM   4121  HA  PHE A 262      36.745  52.685  63.143  1.00 98.69      0001 H  
ATOM   4122 1HB  PHE A 262      35.759  50.803  62.037  1.00 98.69      0001 H  
ATOM   4123 2HB  PHE A 262      36.896  50.170  63.222  1.00 98.69      0001 H  
ATOM   4124  HD1 PHE A 262      33.530  50.091  61.986  1.00 98.69      0001 H  
ATOM   4125  HD2 PHE A 262      35.899  49.344  65.502  1.00 98.69      0001 H  
ATOM   4126  HE1 PHE A 262      31.728  48.622  62.887  1.00 98.69      0001 H  
ATOM   4127  HE2 PHE A 262      34.081  47.945  66.439  1.00 98.69      0001 H  
ATOM   4128  HZ  PHE A 262      31.999  47.549  65.117  1.00 98.69      0001 H  
ATOM   4129  N   THR A 263      34.159  53.115  62.625  1.00 98.25      0001 N  
ATOM   4130  CA  THR A 263      32.798  53.659  62.529  1.00 98.25      0001 C  
ATOM   4131  C   THR A 263      31.997  53.133  61.320  1.00 98.25      0001 C  
ATOM   4132  O   THR A 263      30.780  53.291  61.252  1.00 98.25      0001 O  
ATOM   4133  CB  THR A 263      32.824  55.207  62.588  1.00 98.25      0001 C  
ATOM   4134  CG2 THR A 263      33.281  55.830  61.306  1.00 98.25      0001 C  
ATOM   4135  OG1 THR A 263      31.523  55.727  62.852  1.00 98.25      0001 O  
ATOM   4136  H   THR A 263      34.705  53.004  61.776  1.00 98.25      0001 H  
ATOM   4137  HA  THR A 263      32.260  53.338  63.417  1.00 98.25      0001 H  
ATOM   4138  HB  THR A 263      33.493  55.517  63.391  1.00 98.25      0001 H  
ATOM   4139  HG1 THR A 263      31.294  55.561  63.777  1.00 98.25      0001 H  
ATOM   4140 1HG2 THR A 263      33.248  56.908  61.429  1.00 98.25      0001 H  
ATOM   4141 2HG2 THR A 263      32.614  55.561  60.493  1.00 98.25      0001 H  
ATOM   4142 3HG2 THR A 263      34.296  55.514  61.082  1.00 98.25      0001 H  
ATOM   4143  N   ILE A 264      32.630  52.441  60.378  1.00 98.31      0001 N  
ATOM   4144  CA  ILE A 264      31.919  51.789  59.266  1.00 98.31      0001 C  
ATOM   4145  C   ILE A 264      32.463  50.361  59.234  1.00 98.31      0001 C  
ATOM   4146  O   ILE A 264      33.674  50.176  59.336  1.00 98.31      0001 O  
ATOM   4147  CB  ILE A 264      32.135  52.548  57.904  1.00 98.31      0001 C  
ATOM   4148  CG1 ILE A 264      31.483  53.948  57.975  1.00 98.31      0001 C  
ATOM   4149  CG2 ILE A 264      31.524  51.759  56.710  1.00 98.31      0001 C  
ATOM   4150  CD1 ILE A 264      31.780  54.926  56.838  1.00 98.31      0001 C  
ATOM   4151  H   ILE A 264      33.640  52.332  60.407  1.00 98.31      0001 H  
ATOM   4152  HA  ILE A 264      30.852  51.749  59.460  1.00 98.31      0001 H  
ATOM   4153  HB  ILE A 264      33.206  52.662  57.737  1.00 98.31      0001 H  
ATOM   4154 1HG1 ILE A 264      30.404  53.816  58.029  1.00 98.31      0001 H  
ATOM   4155 2HG1 ILE A 264      31.801  54.429  58.893  1.00 98.31      0001 H  
ATOM   4156 1HG2 ILE A 264      31.730  52.274  55.772  1.00 98.31      0001 H  
ATOM   4157 2HG2 ILE A 264      30.445  51.665  56.832  1.00 98.31      0001 H  
ATOM   4158 3HG2 ILE A 264      31.968  50.767  56.644  1.00 98.31      0001 H  
ATOM   4159 1HD1 ILE A 264      31.321  55.889  57.059  1.00 98.31      0001 H  
ATOM   4160 2HD1 ILE A 264      31.374  54.551  55.901  1.00 98.31      0001 H  
ATOM   4161 3HD1 ILE A 264      32.855  55.064  56.739  1.00 98.31      0001 H  
ATOM   4162  N   SER A 265      31.614  49.346  59.113  1.00 98.56      0001 N  
ATOM   4163  CA  SER A 265      32.094  47.971  58.931  1.00 98.56      0001 C  
ATOM   4164  C   SER A 265      31.156  47.182  58.030  1.00 98.56      0001 C  
ATOM   4165  O   SER A 265      29.943  47.369  58.091  1.00 98.56      0001 O  
ATOM   4166  CB  SER A 265      32.247  47.249  60.266  1.00 98.56      0001 C  
ATOM   4167  OG  SER A 265      31.003  46.977  60.887  1.00 98.56      0001 O  
ATOM   4168  H   SER A 265      30.616  49.512  59.086  1.00 98.56      0001 H  
ATOM   4169  HA  SER A 265      33.068  48.009  58.444  1.00 98.56      0001 H  
ATOM   4170 1HB  SER A 265      32.755  46.304  60.089  1.00 98.56      0001 H  
ATOM   4171 2HB  SER A 265      32.864  47.855  60.927  1.00 98.56      0001 H  
ATOM   4172  HG  SER A 265      30.528  47.804  61.041  1.00 98.56      0001 H  
ATOM   4173  N   LEU A 266      31.700  46.340  57.164  1.00 98.12      0001 N  
ATOM   4174  CA  LEU A 266      30.935  45.747  56.065  1.00 98.12      0001 C  
ATOM   4175  C   LEU A 266      31.610  44.476  55.553  1.00 98.12      0001 C  
ATOM   4176  O   LEU A 266      32.783  44.259  55.845  1.00 98.12      0001 O  
ATOM   4177  CB  LEU A 266      30.821  46.753  54.908  1.00 98.12      0001 C  
ATOM   4178  CG  LEU A 266      32.029  47.140  54.033  1.00 98.12      0001 C  
ATOM   4179  CD1 LEU A 266      31.515  47.889  52.810  1.00 98.12      0001 C  
ATOM   4180  CD2 LEU A 266      33.062  48.017  54.734  1.00 98.12      0001 C  
ATOM   4181  H   LEU A 266      32.696  46.127  57.221  1.00 98.12      0001 H  
ATOM   4182  HA  LEU A 266      29.935  45.501  56.418  1.00 98.12      0001 H  
ATOM   4183 1HB  LEU A 266      30.066  46.356  54.232  1.00 98.12      0001 H  
ATOM   4184 2HB  LEU A 266      30.420  47.675  55.321  1.00 98.12      0001 H  
ATOM   4185  HG  LEU A 266      32.519  46.231  53.687  1.00 98.12      0001 H  
ATOM   4186 1HD1 LEU A 266      32.350  48.139  52.156  1.00 98.12      0001 H  
ATOM   4187 2HD1 LEU A 266      31.014  48.809  53.116  1.00 98.12      0001 H  
ATOM   4188 3HD1 LEU A 266      30.812  47.269  52.257  1.00 98.12      0001 H  
ATOM   4189 1HD2 LEU A 266      33.840  48.313  54.029  1.00 98.12      0001 H  
ATOM   4190 2HD2 LEU A 266      33.543  47.456  55.534  1.00 98.12      0001 H  
ATOM   4191 3HD2 LEU A 266      32.591  48.910  55.143  1.00 98.12      0001 H  
ATOM   4192  N   PRO A 267      30.887  43.605  54.825  1.00 97.81      0001 N  
ATOM   4193  CA  PRO A 267      31.627  42.510  54.185  1.00 97.81      0001 C  
ATOM   4194  C   PRO A 267      32.569  42.913  53.043  1.00 97.81      0001 C  
ATOM   4195  O   PRO A 267      32.268  43.806  52.244  1.00 97.81      0001 O  
ATOM   4196  CB  PRO A 267      30.514  41.618  53.628  1.00 97.81      0001 C  
ATOM   4197  CG  PRO A 267      29.310  41.990  54.408  1.00 97.81      0001 C  
ATOM   4198  CD  PRO A 267      29.440  43.464  54.585  1.00 97.81      0001 C  
ATOM   4199  HA  PRO A 267      32.177  41.971  54.948  1.00 97.81      0001 H  
ATOM   4200 1HB  PRO A 267      30.357  41.836  52.572  1.00 97.81      0001 H  
ATOM   4201 2HB  PRO A 267      30.757  40.565  53.768  1.00 97.81      0001 H  
ATOM   4202 1HG  PRO A 267      28.399  41.742  53.867  1.00 97.81      0001 H  
ATOM   4203 2HG  PRO A 267      29.330  41.492  55.378  1.00 97.81      0001 H  
ATOM   4204 1HD  PRO A 267      29.139  43.994  53.683  1.00 97.81      0001 H  
ATOM   4205 2HD  PRO A 267      28.858  43.797  55.445  1.00 97.81      0001 H  
ATOM   4206  N   GLU A 268      33.692  42.217  52.943  1.00 97.31      0001 N  
ATOM   4207  CA  GLU A 268      34.659  42.350  51.851  1.00 97.31      0001 C  
ATOM   4208  C   GLU A 268      34.209  41.532  50.639  1.00 97.31      0001 C  
ATOM   4209  O   GLU A 268      33.512  40.524  50.797  1.00 97.31      0001 O  
ATOM   4210  CB  GLU A 268      36.024  41.836  52.350  1.00 97.31      0001 C  
ATOM   4211  CG  GLU A 268      37.214  41.938  51.392  1.00 97.31      0001 C  
ATOM   4212  CD  GLU A 268      37.511  43.354  50.912  1.00 97.31      0001 C  
ATOM   4213  OE1 GLU A 268      36.718  43.935  50.133  1.00 97.31      0001 O  
ATOM   4214  OE2 GLU A 268      38.586  43.881  51.267  1.00 97.31      0001 O1-
ATOM   4215  H   GLU A 268      33.907  41.547  53.677  1.00 97.31      0001 H  
ATOM   4216  HA  GLU A 268      34.755  43.397  51.566  1.00 97.31      0001 H  
ATOM   4217 1HB  GLU A 268      36.280  42.388  53.249  1.00 97.31      0001 H  
ATOM   4218 2HB  GLU A 268      35.913  40.791  52.637  1.00 97.31      0001 H  
ATOM   4219 1HG  GLU A 268      38.096  41.544  51.900  1.00 97.31      0001 H  
ATOM   4220 2HG  GLU A 268      37.027  41.308  50.527  1.00 97.31      0001 H  
ATOM   4221  N   TYR A 269      34.632  41.911  49.441  1.00 95.62      0001 N  
ATOM   4222  CA  TYR A 269      34.372  41.095  48.256  1.00 95.62      0001 C  
ATOM   4223  C   TYR A 269      35.210  39.822  48.360  1.00 95.62      0001 C  
ATOM   4224  O   TYR A 269      36.437  39.885  48.452  1.00 95.62      0001 O  
ATOM   4225  CB  TYR A 269      34.758  41.850  46.986  1.00 95.62      0001 C  
ATOM   4226  CG  TYR A 269      33.895  43.063  46.727  1.00 95.62      0001 C  
ATOM   4227  CD1 TYR A 269      34.311  44.348  47.131  1.00 95.62      0001 C  
ATOM   4228  CD2 TYR A 269      32.649  42.932  46.081  1.00 95.62      0001 C  
ATOM   4229  CE1 TYR A 269      33.486  45.480  46.910  1.00 95.62      0001 C  
ATOM   4230  CE2 TYR A 269      31.826  44.064  45.850  1.00 95.62      0001 C  
ATOM   4231  CZ  TYR A 269      32.250  45.325  46.272  1.00 95.62      0001 C  
ATOM   4232  OH  TYR A 269      31.446  46.416  46.059  1.00 95.62      0001 O  
ATOM   4233  H   TYR A 269      35.204  42.749  49.353  1.00 95.62      0001 H  
ATOM   4234  HA  TYR A 269      33.314  40.834  48.223  1.00 95.62      0001 H  
ATOM   4235 1HB  TYR A 269      35.794  42.173  47.070  1.00 95.62      0001 H  
ATOM   4236 2HB  TYR A 269      34.672  41.170  46.140  1.00 95.62      0001 H  
ATOM   4237  HD1 TYR A 269      35.267  44.478  47.624  1.00 95.62      0001 H  
ATOM   4238  HD2 TYR A 269      32.309  41.957  45.764  1.00 95.62      0001 H  
ATOM   4239  HE1 TYR A 269      33.816  46.459  47.226  1.00 95.62      0001 H  
ATOM   4240  HE2 TYR A 269      30.874  43.952  45.354  1.00 95.62      0001 H  
ATOM   4241  HH  TYR A 269      30.618  46.181  45.620  1.00 95.62      0001 H  
ATOM   4242  N   LYS A 270      34.576  38.657  48.336  1.00 95.44      0001 N  
ATOM   4243  CA  LYS A 270      35.277  37.389  48.574  1.00 95.44      0001 C  
ATOM   4244  C   LYS A 270      36.316  37.085  47.511  1.00 95.44      0001 C  
ATOM   4245  O   LYS A 270      37.340  36.476  47.796  1.00 95.44      0001 O  
ATOM   4246  CB  LYS A 270      34.277  36.234  48.643  1.00 95.44      0001 C  
ATOM   4247  CG  LYS A 270      33.332  36.314  49.831  1.00 95.44      0001 C  
ATOM   4248  CD  LYS A 270      32.420  35.108  49.884  1.00 95.44      0001 C  
ATOM   4249  CE  LYS A 270      31.416  35.237  51.017  1.00 95.44      0001 C  
ATOM   4250  NZ  LYS A 270      30.496  34.054  51.098  1.00 95.44      0001 N1+
ATOM   4251  H   LYS A 270      33.573  38.641  48.176  1.00 95.44      0001 H  
ATOM   4252  HA  LYS A 270      35.799  37.448  49.529  1.00 95.44      0001 H  
ATOM   4253 1HB  LYS A 270      33.692  36.218  47.725  1.00 95.44      0001 H  
ATOM   4254 2HB  LYS A 270      34.830  35.298  48.709  1.00 95.44      0001 H  
ATOM   4255 1HG  LYS A 270      33.916  36.353  50.749  1.00 95.44      0001 H  
ATOM   4256 2HG  LYS A 270      32.725  37.216  49.751  1.00 95.44      0001 H  
ATOM   4257 1HD  LYS A 270      31.883  35.032  48.939  1.00 95.44      0001 H  
ATOM   4258 2HD  LYS A 270      33.018  34.208  50.030  1.00 95.44      0001 H  
ATOM   4259 1HE  LYS A 270      31.949  35.347  51.964  1.00 95.44      0001 H  
ATOM   4260 2HE  LYS A 270      30.818  36.136  50.848  1.00 95.44      0001 H  
ATOM   4261 1HZ  LYS A 270      29.671  34.307  51.629  1.00 95.44      0001 H  
ATOM   4262 2HZ  LYS A 270      30.957  33.277  51.557  1.00 95.44      0001 H  
ATOM   4263 3HZ  LYS A 270      30.214  33.763  50.170  1.00 95.44      0001 H  
ATOM   4264  N   GLU A 271      36.081  37.576  46.305  1.00 95.81      0001 N  
ATOM   4265  CA  GLU A 271      37.001  37.366  45.186  1.00 95.81      0001 C  
ATOM   4266  C   GLU A 271      38.331  38.106  45.324  1.00 95.81      0001 C  
ATOM   4267  O   GLU A 271      39.279  37.822  44.591  1.00 95.81      0001 O  
ATOM   4268  CB  GLU A 271      36.360  37.831  43.881  1.00 95.81      0001 C  
ATOM   4269  CG  GLU A 271      35.042  37.167  43.538  1.00 95.81      0001 C  
ATOM   4270  CD  GLU A 271      34.583  37.534  42.138  1.00 95.81      0001 C  
ATOM   4271  OE1 GLU A 271      34.563  38.733  41.784  1.00 95.81      0001 O  
ATOM   4272  OE2 GLU A 271      34.219  36.620  41.359  1.00 95.81      0001 O1-
ATOM   4273  H   GLU A 271      35.231  38.094  46.147  1.00 95.81      0001 H  
ATOM   4274  HA  GLU A 271      37.217  36.300  45.106  1.00 95.81      0001 H  
ATOM   4275 1HB  GLU A 271      36.206  38.907  43.940  1.00 95.81      0001 H  
ATOM   4276 2HB  GLU A 271      37.059  37.627  43.072  1.00 95.81      0001 H  
ATOM   4277 1HG  GLU A 271      35.164  36.085  43.597  1.00 95.81      0001 H  
ATOM   4278 2HG  GLU A 271      34.282  37.476  44.257  1.00 95.81      0001 H  
ATOM   4279  N   THR A 272      38.431  39.045  46.257  1.00 97.50      0001 N  
ATOM   4280  CA  THR A 272      39.704  39.737  46.478  1.00 97.50      0001 C  
ATOM   4281  C   THR A 272      40.592  38.898  47.390  1.00 97.50      0001 C  
ATOM   4282  O   THR A 272      41.809  39.057  47.412  1.00 97.50      0001 O  
ATOM   4283  CB  THR A 272      39.524  41.138  47.121  1.00 97.50      0001 C  
ATOM   4284  CG2 THR A 272      38.664  42.051  46.271  1.00 97.50      0001 C  
ATOM   4285  OG1 THR A 272      38.908  41.038  48.408  1.00 97.50      0001 O  
ATOM   4286  H   THR A 272      37.638  39.272  46.846  1.00 97.50      0001 H  
ATOM   4287  HA  THR A 272      40.214  39.859  45.526  1.00 97.50      0001 H  
ATOM   4288  HB  THR A 272      40.503  41.596  47.243  1.00 97.50      0001 H  
ATOM   4289  HG1 THR A 272      37.993  40.746  48.309  1.00 97.50      0001 H  
ATOM   4290 1HG2 THR A 272      38.416  42.945  46.844  1.00 97.50      0001 H  
ATOM   4291 2HG2 THR A 272      37.739  41.558  45.976  1.00 97.50      0001 H  
ATOM   4292 3HG2 THR A 272      39.220  42.347  45.384  1.00 97.50      0001 H  
ATOM   4293  N   ILE A 273      39.964  38.007  48.144  1.00 98.06      0001 N  
ATOM   4294  CA  ILE A 273      40.618  37.228  49.198  1.00 98.06      0001 C  
ATOM   4295  C   ILE A 273      40.339  35.702  49.243  1.00 98.06      0001 C  
ATOM   4296  O   ILE A 273      40.177  35.152  50.339  1.00 98.06      0001 O  
ATOM   4297  CB  ILE A 273      40.203  37.863  50.567  1.00 98.06      0001 C  
ATOM   4298  CG1 ILE A 273      38.670  37.905  50.705  1.00 98.06      0001 C  
ATOM   4299  CG2 ILE A 273      40.798  39.277  50.742  1.00 98.06      0001 C  
ATOM   4300  CD1 ILE A 273      38.195  38.092  52.119  1.00 98.06      0001 C  
ATOM   4301  H   ILE A 273      38.969  37.876  48.024  1.00 98.06      0001 H  
ATOM   4302  HA  ILE A 273      41.694  37.339  49.094  1.00 98.06      0001 H  
ATOM   4303  HB  ILE A 273      40.604  37.256  51.369  1.00 98.06      0001 H  
ATOM   4304 1HG1 ILE A 273      38.271  38.712  50.090  1.00 98.06      0001 H  
ATOM   4305 2HG1 ILE A 273      38.258  36.965  50.343  1.00 98.06      0001 H  
ATOM   4306 1HG2 ILE A 273      40.487  39.711  51.692  1.00 98.06      0001 H  
ATOM   4307 2HG2 ILE A 273      40.481  39.934  49.938  1.00 98.06      0001 H  
ATOM   4308 3HG2 ILE A 273      41.882  39.218  50.740  1.00 98.06      0001 H  
ATOM   4309 1HD1 ILE A 273      37.124  37.916  52.165  1.00 98.06      0001 H  
ATOM   4310 2HD1 ILE A 273      38.407  39.106  52.459  1.00 98.06      0001 H  
ATOM   4311 3HD1 ILE A 273      38.692  37.376  52.776  1.00 98.06      0001 H  
ATOM   4312  N   PRO A 274      40.268  34.982  48.098  1.00 97.88      0001 N  
ATOM   4313  CA  PRO A 274      39.873  33.567  48.242  1.00 97.88      0001 C  
ATOM   4314  C   PRO A 274      40.619  32.628  49.200  1.00 97.88      0001 C  
ATOM   4315  O   PRO A 274      39.984  31.707  49.721  1.00 97.88      0001 O  
ATOM   4316  CB  PRO A 274      40.020  33.026  46.819  1.00 97.88      0001 C  
ATOM   4317  CG  PRO A 274      39.808  34.186  45.967  1.00 97.88      0001 C  
ATOM   4318  CD  PRO A 274      40.483  35.303  46.671  1.00 97.88      0001 C  
ATOM   4319  HA  PRO A 274      38.823  33.530  48.523  1.00 97.88      0001 H  
ATOM   4320 1HB  PRO A 274      41.019  32.614  46.674  1.00 97.88      0001 H  
ATOM   4321 2HB  PRO A 274      39.263  32.271  46.616  1.00 97.88      0001 H  
ATOM   4322 1HG  PRO A 274      40.238  34.030  44.977  1.00 97.88      0001 H  
ATOM   4323 2HG  PRO A 274      38.741  34.393  45.894  1.00 97.88      0001 H  
ATOM   4324 1HD  PRO A 274      41.543  35.321  46.433  1.00 97.88      0001 H  
ATOM   4325 2HD  PRO A 274      40.014  36.243  46.399  1.00 97.88      0001 H  
ATOM   4326  N   THR A 275      41.904  32.826  49.470  1.00 98.62      0001 N  
ATOM   4327  CA  THR A 275      42.641  31.967  50.412  1.00 98.62      0001 C  
ATOM   4328  C   THR A 275      43.094  32.691  51.680  1.00 98.62      0001 C  
ATOM   4329  O   THR A 275      43.864  32.141  52.474  1.00 98.62      0001 O  
ATOM   4330  CB  THR A 275      43.868  31.299  49.756  1.00 98.62      0001 C  
ATOM   4331  CG2 THR A 275      43.474  30.431  48.572  1.00 98.62      0001 C  
ATOM   4332  OG1 THR A 275      44.770  32.299  49.280  1.00 98.62      0001 O  
ATOM   4333  H   THR A 275      42.409  33.584  49.006  1.00 98.62      0001 H  
ATOM   4334  HA  THR A 275      41.988  31.159  50.733  1.00 98.62      0001 H  
ATOM   4335  HB  THR A 275      44.376  30.677  50.493  1.00 98.62      0001 H  
ATOM   4336  HG1 THR A 275      44.394  32.666  48.466  1.00 98.62      0001 H  
ATOM   4337 1HG2 THR A 275      44.366  29.958  48.163  1.00 98.62      0001 H  
ATOM   4338 2HG2 THR A 275      43.005  31.033  47.794  1.00 98.62      0001 H  
ATOM   4339 3HG2 THR A 275      42.779  29.656  48.896  1.00 98.62      0001 H  
ATOM   4340  N   LEU A 276      42.616  33.910  51.907  1.00 98.81      0001 N  
ATOM   4341  CA  LEU A 276      43.030  34.675  53.090  1.00 98.81      0001 C  
ATOM   4342  C   LEU A 276      42.682  33.966  54.390  1.00 98.81      0001 C  
ATOM   4343  O   LEU A 276      43.503  33.903  55.303  1.00 98.81      0001 O  
ATOM   4344  CB  LEU A 276      42.372  36.061  53.111  1.00 98.81      0001 C  
ATOM   4345  CG  LEU A 276      42.662  36.991  54.306  1.00 98.81      0001 C  
ATOM   4346  CD1 LEU A 276      44.132  37.336  54.466  1.00 98.81      0001 C  
ATOM   4347  CD2 LEU A 276      41.872  38.287  54.180  1.00 98.81      0001 C  
ATOM   4348  H   LEU A 276      41.954  34.318  51.258  1.00 98.81      0001 H  
ATOM   4349  HA  LEU A 276      44.113  34.796  53.064  1.00 98.81      0001 H  
ATOM   4350 1HB  LEU A 276      42.657  36.581  52.199  1.00 98.81      0001 H  
ATOM   4351 2HB  LEU A 276      41.293  35.908  53.084  1.00 98.81      0001 H  
ATOM   4352  HG  LEU A 276      42.335  36.491  55.216  1.00 98.81      0001 H  
ATOM   4353 1HD1 LEU A 276      44.272  37.945  55.360  1.00 98.81      0001 H  
ATOM   4354 2HD1 LEU A 276      44.488  37.888  53.596  1.00 98.81      0001 H  
ATOM   4355 3HD1 LEU A 276      44.718  36.426  54.578  1.00 98.81      0001 H  
ATOM   4356 1HD2 LEU A 276      42.042  38.908  55.059  1.00 98.81      0001 H  
ATOM   4357 2HD2 LEU A 276      40.807  38.067  54.111  1.00 98.81      0001 H  
ATOM   4358 3HD2 LEU A 276      42.190  38.835  53.293  1.00 98.81      0001 H  
ATOM   4359  N   TRP A 277      41.480  33.422  54.497  1.00 98.75      0001 N  
ATOM   4360  CA  TRP A 277      41.086  32.777  55.742  1.00 98.75      0001 C  
ATOM   4361  C   TRP A 277      41.830  31.474  55.962  1.00 98.75      0001 C  
ATOM   4362  O   TRP A 277      42.200  31.164  57.077  1.00 98.75      0001 O  
ATOM   4363  CB  TRP A 277      39.587  32.519  55.786  1.00 98.75      0001 C  
ATOM   4364  CG  TRP A 277      39.138  32.151  57.172  1.00 98.75      0001 C  
ATOM   4365  CD1 TRP A 277      38.710  30.936  57.599  1.00 98.75      0001 C  
ATOM   4366  CD2 TRP A 277      39.103  33.000  58.338  1.00 98.75      0001 C  
ATOM   4367  CE2 TRP A 277      38.624  32.209  59.420  1.00 98.75      0001 C  
ATOM   4368  CE3 TRP A 277      39.407  34.359  58.576  1.00 98.75      0001 C  
ATOM   4369  NE1 TRP A 277      38.406  30.953  58.932  1.00 98.75      0001 N  
ATOM   4370  CZ2 TRP A 277      38.455  32.730  60.719  1.00 98.75      0001 C  
ATOM   4371  CZ3 TRP A 277      39.217  34.892  59.877  1.00 98.75      0001 C  
ATOM   4372  CH2 TRP A 277      38.752  34.062  60.937  1.00 98.75      0001 C  
ATOM   4373  H   TRP A 277      40.821  33.468  53.725  1.00 98.75      0001 H  
ATOM   4374  HA  TRP A 277      41.334  33.446  56.564  1.00 98.75      0001 H  
ATOM   4375 1HB  TRP A 277      39.078  33.428  55.474  1.00 98.75      0001 H  
ATOM   4376 2HB  TRP A 277      39.330  31.717  55.094  1.00 98.75      0001 H  
ATOM   4377  HD1 TRP A 277      38.618  30.064  56.962  1.00 98.75      0001 H  
ATOM   4378  HE1 TRP A 277      38.080  30.146  59.460  1.00 98.75      0001 H  
ATOM   4379  HE3 TRP A 277      39.765  34.987  57.774  1.00 98.75      0001 H  
ATOM   4380  HZ2 TRP A 277      38.090  32.109  61.522  1.00 98.75      0001 H  
ATOM   4381  HZ3 TRP A 277      39.421  35.935  60.063  1.00 98.75      0001 H  
ATOM   4382  HH2 TRP A 277      38.623  34.481  61.925  1.00 98.75      0001 H  
ATOM   4383  N   ASP A 278      42.114  30.724  54.913  1.00 98.69      0001 N  
ATOM   4384  CA  ASP A 278      42.875  29.484  55.073  1.00 98.69      0001 C  
ATOM   4385  C   ASP A 278      44.301  29.787  55.515  1.00 98.69      0001 C  
ATOM   4386  O   ASP A 278      44.869  29.088  56.356  1.00 98.69      0001 O  
ATOM   4387  CB  ASP A 278      42.899  28.683  53.773  1.00 98.69      0001 C  
ATOM   4388  CG  ASP A 278      41.547  28.090  53.432  1.00 98.69      0001 C  
ATOM   4389  OD1 ASP A 278      40.642  28.017  54.292  1.00 98.69      0001 O  
ATOM   4390  OD2 ASP A 278      41.366  27.665  52.270  1.00 98.69      0001 O1-
ATOM   4391  H   ASP A 278      41.764  30.986  53.994  1.00 98.69      0001 H  
ATOM   4392  HA  ASP A 278      42.409  28.878  55.849  1.00 98.69      0001 H  
ATOM   4393 1HB  ASP A 278      43.223  29.332  52.959  1.00 98.69      0001 H  
ATOM   4394 2HB  ASP A 278      43.616  27.868  53.877  1.00 98.69      0001 H  
ATOM   4395  N   THR A 279      44.853  30.876  55.005  1.00 98.88      0001 N  
ATOM   4396  CA  THR A 279      46.175  31.337  55.423  1.00 98.88      0001 C  
ATOM   4397  C   THR A 279      46.135  31.822  56.874  1.00 98.88      0001 C  
ATOM   4398  O   THR A 279      47.034  31.563  57.674  1.00 98.88      0001 O  
ATOM   4399  CB  THR A 279      46.651  32.471  54.495  1.00 98.88      0001 C  
ATOM   4400  CG2 THR A 279      48.091  32.827  54.739  1.00 98.88      0001 C  
ATOM   4401  OG1 THR A 279      46.548  32.036  53.134  1.00 98.88      0001 O  
ATOM   4402  H   THR A 279      44.352  31.399  54.292  1.00 98.88      0001 H  
ATOM   4403  HA  THR A 279      46.877  30.508  55.352  1.00 98.88      0001 H  
ATOM   4404  HB  THR A 279      46.025  33.351  54.639  1.00 98.88      0001 H  
ATOM   4405  HG1 THR A 279      45.625  32.109  52.862  1.00 98.88      0001 H  
ATOM   4406 1HG2 THR A 279      48.361  33.664  54.099  1.00 98.88      0001 H  
ATOM   4407 2HG2 THR A 279      48.729  31.973  54.506  1.00 98.88      0001 H  
ATOM   4408 3HG2 THR A 279      48.234  33.120  55.775  1.00 98.88      0001 H  
ATOM   4409  N   THR A 280      45.048  32.483  57.241  1.00 98.88      0001 N  
ATOM   4410  CA  THR A 280      44.826  32.913  58.619  1.00 98.88      0001 C  
ATOM   4411  C   THR A 280      44.713  31.700  59.542  1.00 98.88      0001 C  
ATOM   4412  O   THR A 280      45.330  31.672  60.599  1.00 98.88      0001 O  
ATOM   4413  CB  THR A 280      43.546  33.781  58.702  1.00 98.88      0001 C  
ATOM   4414  CG2 THR A 280      43.246  34.261  60.090  1.00 98.88      0001 C  
ATOM   4415  OG1 THR A 280      43.713  34.939  57.876  1.00 98.88      0001 O  
ATOM   4416  H   THR A 280      44.338  32.692  56.546  1.00 98.88      0001 H  
ATOM   4417  HA  THR A 280      45.679  33.503  58.948  1.00 98.88      0001 H  
ATOM   4418  HB  THR A 280      42.695  33.204  58.347  1.00 98.88      0001 H  
ATOM   4419  HG1 THR A 280      43.674  34.659  56.952  1.00 98.88      0001 H  
ATOM   4420 1HG2 THR A 280      42.318  34.827  60.073  1.00 98.88      0001 H  
ATOM   4421 2HG2 THR A 280      44.052  34.893  60.458  1.00 98.88      0001 H  
ATOM   4422 3HG2 THR A 280      43.113  33.413  60.757  1.00 98.88      0001 H  
ATOM   4423  N   LYS A 281      43.982  30.669  59.146  1.00 98.69      0001 N  
ATOM   4424  CA  LYS A 281      43.872  29.453  59.952  1.00 98.69      0001 C  
ATOM   4425  C   LYS A 281      45.209  28.748  60.071  1.00 98.69      0001 C  
ATOM   4426  O   LYS A 281      45.498  28.186  61.118  1.00 98.69      0001 O  
ATOM   4427  CB  LYS A 281      42.850  28.484  59.360  1.00 98.69      0001 C  
ATOM   4428  CG  LYS A 281      41.401  28.931  59.498  1.00 98.69      0001 C  
ATOM   4429  CD  LYS A 281      40.407  27.861  59.054  1.00 98.69      0001 C  
ATOM   4430  CE  LYS A 281      40.449  27.561  57.561  1.00 98.69      0001 C  
ATOM   4431  NZ  LYS A 281      39.376  26.582  57.208  1.00 98.69      0001 N1+
ATOM   4432  H   LYS A 281      43.468  30.727  58.267  1.00 98.69      0001 H  
ATOM   4433  HA  LYS A 281      43.557  29.718  60.961  1.00 98.69      0001 H  
ATOM   4434 1HB  LYS A 281      43.088  28.332  58.309  1.00 98.69      0001 H  
ATOM   4435 2HB  LYS A 281      42.951  27.532  59.880  1.00 98.69      0001 H  
ATOM   4436 1HG  LYS A 281      41.215  29.158  60.545  1.00 98.69      0001 H  
ATOM   4437 2HG  LYS A 281      41.235  29.833  58.916  1.00 98.69      0001 H  
ATOM   4438 1HD  LYS A 281      40.612  26.942  59.602  1.00 98.69      0001 H  
ATOM   4439 2HD  LYS A 281      39.403  28.195  59.309  1.00 98.69      0001 H  
ATOM   4440 1HE  LYS A 281      40.300  28.484  56.997  1.00 98.69      0001 H  
ATOM   4441 2HE  LYS A 281      41.420  27.138  57.297  1.00 98.69      0001 H  
ATOM   4442 1HZ  LYS A 281      39.454  26.314  56.234  1.00 98.69      0001 H  
ATOM   4443 2HZ  LYS A 281      38.463  26.995  57.366  1.00 98.69      0001 H  
ATOM   4444 3HZ  LYS A 281      39.465  25.750  57.780  1.00 98.69      0001 H  
ATOM   4445  N   GLU A 282      46.048  28.797  59.048  1.00 98.75      0001 N  
ATOM   4446  CA  GLU A 282      47.391  28.224  59.155  1.00 98.75      0001 C  
ATOM   4447  C   GLU A 282      48.180  28.965  60.238  1.00 98.75      0001 C  
ATOM   4448  O   GLU A 282      48.866  28.355  61.060  1.00 98.75      0001 O  
ATOM   4449  CB  GLU A 282      48.129  28.332  57.815  1.00 98.75      0001 C  
ATOM   4450  CG  GLU A 282      49.475  27.628  57.809  1.00 98.75      0001 C  
ATOM   4451  CD  GLU A 282      50.324  27.916  56.581  1.00 98.75      0001 C  
ATOM   4452  OE1 GLU A 282      49.896  28.623  55.640  1.00 98.75      0001 O  
ATOM   4453  OE2 GLU A 282      51.493  27.466  56.585  1.00 98.75      0001 O1-
ATOM   4454  H   GLU A 282      45.758  29.225  58.174  1.00 98.75      0001 H  
ATOM   4455  HA  GLU A 282      47.310  27.175  59.441  1.00 98.75      0001 H  
ATOM   4456 1HB  GLU A 282      47.504  27.909  57.031  1.00 98.75      0001 H  
ATOM   4457 2HB  GLU A 282      48.290  29.384  57.600  1.00 98.75      0001 H  
ATOM   4458 1HG  GLU A 282      50.043  27.957  58.679  1.00 98.75      0001 H  
ATOM   4459 2HG  GLU A 282      49.313  26.554  57.893  1.00 98.75      0001 H  
ATOM   4460  N   PHE A 283      48.053  30.284  60.275  1.00 98.88      0001 N  
ATOM   4461  CA  PHE A 283      48.752  31.069  61.286  1.00 98.88      0001 C  
ATOM   4462  C   PHE A 283      48.218  30.791  62.688  1.00 98.88      0001 C  
ATOM   4463  O   PHE A 283      48.997  30.674  63.626  1.00 98.88      0001 O  
ATOM   4464  CB  PHE A 283      48.638  32.567  61.001  1.00 98.88      0001 C  
ATOM   4465  CG  PHE A 283      49.393  33.413  61.987  1.00 98.88      0001 C  
ATOM   4466  CD1 PHE A 283      50.787  33.528  61.889  1.00 98.88      0001 C  
ATOM   4467  CD2 PHE A 283      48.723  34.056  63.046  1.00 98.88      0001 C  
ATOM   4468  CE1 PHE A 283      51.519  34.275  62.834  1.00 98.88      0001 C  
ATOM   4469  CE2 PHE A 283      49.446  34.811  64.004  1.00 98.88      0001 C  
ATOM   4470  CZ  PHE A 283      50.847  34.922  63.897  1.00 98.88      0001 C  
ATOM   4471  H   PHE A 283      47.474  30.760  59.588  1.00 98.88      0001 H  
ATOM   4472  HA  PHE A 283      49.806  30.788  61.273  1.00 98.88      0001 H  
ATOM   4473 1HB  PHE A 283      49.026  32.763  60.004  1.00 98.88      0001 H  
ATOM   4474 2HB  PHE A 283      47.591  32.861  61.025  1.00 98.88      0001 H  
ATOM   4475  HD1 PHE A 283      51.314  33.027  61.090  1.00 98.88      0001 H  
ATOM   4476  HD2 PHE A 283      47.650  33.968  63.139  1.00 98.88      0001 H  
ATOM   4477  HE1 PHE A 283      52.592  34.340  62.745  1.00 98.88      0001 H  
ATOM   4478  HE2 PHE A 283      48.926  35.305  64.812  1.00 98.88      0001 H  
ATOM   4479  HZ  PHE A 283      51.399  35.504  64.620  1.00 98.88      0001 H  
ATOM   4480  N   ILE A 284      46.906  30.668  62.837  1.00 98.19      0001 N  
ATOM   4481  CA  ILE A 284      46.300  30.396  64.144  1.00 98.19      0001 C  
ATOM   4482  C   ILE A 284      46.704  29.002  64.616  1.00 98.19      0001 C  
ATOM   4483  O   ILE A 284      47.026  28.803  65.782  1.00 98.19      0001 O  
ATOM   4484  CB  ILE A 284      44.742  30.475  64.090  1.00 98.19      0001 C  
ATOM   4485  CG1 ILE A 284      44.270  31.898  63.741  1.00 98.19      0001 C  
ATOM   4486  CG2 ILE A 284      44.119  30.068  65.440  1.00 98.19      0001 C  
ATOM   4487  CD1 ILE A 284      42.814  31.970  63.258  1.00 98.19      0001 C  
ATOM   4488  H   ILE A 284      46.300  30.788  62.028  1.00 98.19      0001 H  
ATOM   4489  HA  ILE A 284      46.671  31.120  64.870  1.00 98.19      0001 H  
ATOM   4490  HB  ILE A 284      44.390  29.788  63.320  1.00 98.19      0001 H  
ATOM   4491 1HG1 ILE A 284      44.384  32.532  64.621  1.00 98.19      0001 H  
ATOM   4492 2HG1 ILE A 284      44.901  32.309  62.958  1.00 98.19      0001 H  
ATOM   4493 1HG2 ILE A 284      43.035  30.175  65.417  1.00 98.19      0001 H  
ATOM   4494 2HG2 ILE A 284      44.530  30.681  66.244  1.00 98.19      0001 H  
ATOM   4495 3HG2 ILE A 284      44.339  29.022  65.653  1.00 98.19      0001 H  
ATOM   4496 1HD1 ILE A 284      42.581  32.989  62.961  1.00 98.19      0001 H  
ATOM   4497 2HD1 ILE A 284      42.133  31.673  64.055  1.00 98.19      0001 H  
ATOM   4498 3HD1 ILE A 284      42.675  31.313  62.399  1.00 98.19      0001 H  
ATOM   4499  N   GLU A 285      46.734  28.035  63.713  1.00 98.31      0001 N  
ATOM   4500  CA  GLU A 285      47.081  26.666  64.081  1.00 98.31      0001 C  
ATOM   4501  C   GLU A 285      48.505  26.615  64.615  1.00 98.31      0001 C  
ATOM   4502  O   GLU A 285      48.788  25.952  65.615  1.00 98.31      0001 O  
ATOM   4503  CB  GLU A 285      46.939  25.760  62.862  1.00 98.31      0001 C  
ATOM   4504  CG  GLU A 285      47.118  24.274  63.125  1.00 98.31      0001 C  
ATOM   4505  CD  GLU A 285      46.903  23.452  61.865  1.00 98.31      0001 C  
ATOM   4506  OE1 GLU A 285      46.990  24.012  60.749  1.00 98.31      0001 O  
ATOM   4507  OE2 GLU A 285      46.631  22.233  61.957  1.00 98.31      0001 O1-
ATOM   4508  H   GLU A 285      46.475  28.232  62.749  1.00 98.31      0001 H  
ATOM   4509  HA  GLU A 285      46.401  26.327  64.861  1.00 98.31      0001 H  
ATOM   4510 1HB  GLU A 285      45.939  25.910  62.462  1.00 98.31      0001 H  
ATOM   4511 2HB  GLU A 285      47.664  26.077  62.114  1.00 98.31      0001 H  
ATOM   4512 1HG  GLU A 285      48.125  24.091  63.504  1.00 98.31      0001 H  
ATOM   4513 2HG  GLU A 285      46.395  23.962  63.880  1.00 98.31      0001 H  
ATOM   4514  N   LYS A 286      49.400  27.354  63.976  1.00 98.62      0001 N  
ATOM   4515  CA  LYS A 286      50.783  27.438  64.440  1.00 98.62      0001 C  
ATOM   4516  C   LYS A 286      50.950  28.311  65.678  1.00 98.62      0001 C  
ATOM   4517  O   LYS A 286      51.866  28.082  66.469  1.00 98.62      0001 O  
ATOM   4518  CB  LYS A 286      51.669  27.952  63.307  1.00 98.62      0001 C  
ATOM   4519  CG  LYS A 286      51.833  26.920  62.198  1.00 98.62      0001 C  
ATOM   4520  CD  LYS A 286      52.802  27.402  61.137  1.00 98.62      0001 C  
ATOM   4521  CE  LYS A 286      53.133  26.307  60.135  1.00 98.62      0001 C  
ATOM   4522  NZ  LYS A 286      52.004  25.927  59.234  1.00 98.62      0001 N1+
ATOM   4523  H   LYS A 286      49.121  27.865  63.141  1.00 98.62      0001 H  
ATOM   4524  HA  LYS A 286      51.128  26.441  64.705  1.00 98.62      0001 H  
ATOM   4525 1HB  LYS A 286      51.243  28.870  62.899  1.00 98.62      0001 H  
ATOM   4526 2HB  LYS A 286      52.654  28.173  63.716  1.00 98.62      0001 H  
ATOM   4527 1HG  LYS A 286      52.224  26.004  62.637  1.00 98.62      0001 H  
ATOM   4528 2HG  LYS A 286      50.868  26.707  61.740  1.00 98.62      0001 H  
ATOM   4529 1HD  LYS A 286      52.376  28.262  60.620  1.00 98.62      0001 H  
ATOM   4530 2HD  LYS A 286      53.727  27.707  61.626  1.00 98.62      0001 H  
ATOM   4531 1HE  LYS A 286      53.969  26.644  59.520  1.00 98.62      0001 H  
ATOM   4532 2HE  LYS A 286      53.461  25.422  60.685  1.00 98.62      0001 H  
ATOM   4533 1HZ  LYS A 286      52.281  25.138  58.660  1.00 98.62      0001 H  
ATOM   4534 2HZ  LYS A 286      51.771  26.698  58.621  1.00 98.62      0001 H  
ATOM   4535 3HZ  LYS A 286      51.187  25.666  59.774  1.00 98.62      0001 H  
ATOM   4536  N   ASN A 287      50.082  29.292  65.864  1.00 98.62      0001 N  
ATOM   4537  CA  ASN A 287      50.187  30.244  66.972  1.00 98.62      0001 C  
ATOM   4538  C   ASN A 287      48.900  30.482  67.774  1.00 98.62      0001 C  
ATOM   4539  O   ASN A 287      48.392  31.612  67.819  1.00 98.62      0001 O  
ATOM   4540  CB  ASN A 287      50.668  31.592  66.434  1.00 98.62      0001 C  
ATOM   4541  CG  ASN A 287      52.007  31.509  65.772  1.00 98.62      0001 C  
ATOM   4542  ND2 ASN A 287      52.012  31.498  64.471  1.00 98.62      0001 N  
ATOM   4543  OD1 ASN A 287      53.038  31.466  66.433  1.00 98.62      0001 O  
ATOM   4544  H   ASN A 287      49.330  29.421  65.195  1.00 98.62      0001 H  
ATOM   4545  HA  ASN A 287      50.937  29.879  67.669  1.00 98.62      0001 H  
ATOM   4546 1HB  ASN A 287      49.941  31.977  65.720  1.00 98.62      0001 H  
ATOM   4547 2HB  ASN A 287      50.751  32.285  67.264  1.00 98.62      0001 H  
ATOM   4548 1HD2 ASN A 287      52.891  31.451  63.972  1.00 98.62      0001 H  
ATOM   4549 2HD2 ASN A 287      51.137  31.526  63.972  1.00 98.62      0001 H  
ATOM   4550  N   PRO A 288      48.374  29.452  68.463  1.00 98.25      0001 N  
ATOM   4551  CA  PRO A 288      47.114  29.740  69.164  1.00 98.25      0001 C  
ATOM   4552  C   PRO A 288      47.286  30.643  70.383  1.00 98.25      0001 C  
ATOM   4553  O   PRO A 288      46.328  31.246  70.860  1.00 98.25      0001 O  
ATOM   4554  CB  PRO A 288      46.628  28.347  69.567  1.00 98.25      0001 C  
ATOM   4555  CG  PRO A 288      47.886  27.584  69.782  1.00 98.25      0001 C  
ATOM   4556  CD  PRO A 288      48.778  28.045  68.656  1.00 98.25      0001 C  
ATOM   4557  HA  PRO A 288      46.397  30.196  68.481  1.00 98.25      0001 H  
ATOM   4558 1HB  PRO A 288      46.028  28.387  70.476  1.00 98.25      0001 H  
ATOM   4559 2HB  PRO A 288      46.057  27.900  68.753  1.00 98.25      0001 H  
ATOM   4560 1HG  PRO A 288      48.323  27.845  70.747  1.00 98.25      0001 H  
ATOM   4561 2HG  PRO A 288      47.708  26.512  69.722  1.00 98.25      0001 H  
ATOM   4562 1HD  PRO A 288      49.828  27.969  68.939  1.00 98.25      0001 H  
ATOM   4563 2HD  PRO A 288      48.577  27.471  67.751  1.00 98.25      0001 H  
ATOM   4564  N   GLN A 289      48.514  30.795  70.862  1.00 98.50      0001 N  
ATOM   4565  CA  GLN A 289      48.802  31.622  72.030  1.00 98.50      0001 C  
ATOM   4566  C   GLN A 289      48.518  33.105  71.800  1.00 98.50      0001 C  
ATOM   4567  O   GLN A 289      48.376  33.867  72.751  1.00 98.50      0001 O  
ATOM   4568  CB  GLN A 289      50.248  31.408  72.511  1.00 98.50      0001 C  
ATOM   4569  CG  GLN A 289      51.395  32.022  71.679  1.00 98.50      0001 C  
ATOM   4570  CD  GLN A 289      51.716  31.309  70.376  1.00 98.50      0001 C  
ATOM   4571  NE2 GLN A 289      52.568  31.899  69.588  1.00 98.50      0001 N  
ATOM   4572  OE1 GLN A 289      51.211  30.228  70.080  1.00 98.50      0001 O  
ATOM   4573  H   GLN A 289      49.285  30.307  70.422  1.00 98.50      0001 H  
ATOM   4574  HA  GLN A 289      48.144  31.294  72.833  1.00 98.50      0001 H  
ATOM   4575 1HB  GLN A 289      50.315  31.839  73.509  1.00 98.50      0001 H  
ATOM   4576 2HB  GLN A 289      50.424  30.337  72.611  1.00 98.50      0001 H  
ATOM   4577 1HG  GLN A 289      51.173  33.066  71.465  1.00 98.50      0001 H  
ATOM   4578 2HG  GLN A 289      52.294  32.000  72.293  1.00 98.50      0001 H  
ATOM   4579 1HE2 GLN A 289      52.787  31.496  68.689  1.00 98.50      0001 H  
ATOM   4580 2HE2 GLN A 289      53.020  32.749  69.892  1.00 98.50      0001 H  
ATOM   4581  N   TYR A 290      48.411  33.528  70.547  1.00 98.62      0001 N  
ATOM   4582  CA  TYR A 290      48.094  34.925  70.263  1.00 98.62      0001 C  
ATOM   4583  C   TYR A 290      46.597  35.207  70.304  1.00 98.62      0001 C  
ATOM   4584  O   TYR A 290      46.195  36.369  70.350  1.00 98.62      0001 O  
ATOM   4585  CB  TYR A 290      48.655  35.338  68.902  1.00 98.62      0001 C  
ATOM   4586  CG  TYR A 290      50.170  35.286  68.807  1.00 98.62      0001 C  
ATOM   4587  CD1 TYR A 290      51.000  35.667  69.891  1.00 98.62      0001 C  
ATOM   4588  CD2 TYR A 290      50.788  34.865  67.615  1.00 98.62      0001 C  
ATOM   4589  CE1 TYR A 290      52.411  35.548  69.802  1.00 98.62      0001 C  
ATOM   4590  CE2 TYR A 290      52.201  34.747  67.526  1.00 98.62      0001 C  
ATOM   4591  CZ  TYR A 290      52.991  35.063  68.631  1.00 98.62      0001 C  
ATOM   4592  OH  TYR A 290      54.343  34.870  68.573  1.00 98.62      0001 O  
ATOM   4593  H   TYR A 290      48.537  32.885  69.776  1.00 98.62      0001 H  
ATOM   4594  HA  TYR A 290      48.559  35.551  71.022  1.00 98.62      0001 H  
ATOM   4595 1HB  TYR A 290      48.231  34.690  68.135  1.00 98.62      0001 H  
ATOM   4596 2HB  TYR A 290      48.334  36.357  68.700  1.00 98.62      0001 H  
ATOM   4597  HD1 TYR A 290      50.570  36.047  70.807  1.00 98.62      0001 H  
ATOM   4598  HD2 TYR A 290      50.179  34.611  66.759  1.00 98.62      0001 H  
ATOM   4599  HE1 TYR A 290      53.033  35.819  70.642  1.00 98.62      0001 H  
ATOM   4600  HE2 TYR A 290      52.665  34.399  66.615  1.00 98.62      0001 H  
ATOM   4601  HH  TYR A 290      54.795  35.223  69.353  1.00 98.62      0001 H  
ATOM   4602  N   LEU A 291      45.764  34.175  70.301  1.00 98.56      0001 N  
ATOM   4603  CA  LEU A 291      44.316  34.376  70.335  1.00 98.56      0001 C  
ATOM   4604  C   LEU A 291      43.930  34.956  71.686  1.00 98.56      0001 C  
ATOM   4605  O   LEU A 291      44.205  34.356  72.727  1.00 98.56      0001 O  
ATOM   4606  CB  LEU A 291      43.566  33.053  70.170  1.00 98.56      0001 C  
ATOM   4607  CG  LEU A 291      43.648  32.305  68.836  1.00 98.56      0001 C  
ATOM   4608  CD1 LEU A 291      43.030  30.924  69.035  1.00 98.56      0001 C  
ATOM   4609  CD2 LEU A 291      42.925  33.064  67.723  1.00 98.56      0001 C  
ATOM   4610  H   LEU A 291      46.122  33.227  70.311  1.00 98.56      0001 H  
ATOM   4611  HA  LEU A 291      44.026  35.073  69.550  1.00 98.56      0001 H  
ATOM   4612 1HB  LEU A 291      43.924  32.379  70.947  1.00 98.56      0001 H  
ATOM   4613 2HB  LEU A 291      42.513  33.246  70.371  1.00 98.56      0001 H  
ATOM   4614  HG  LEU A 291      44.693  32.181  68.556  1.00 98.56      0001 H  
ATOM   4615 1HD1 LEU A 291      43.039  30.370  68.099  1.00 98.56      0001 H  
ATOM   4616 2HD1 LEU A 291      42.002  31.014  69.385  1.00 98.56      0001 H  
ATOM   4617 3HD1 LEU A 291      43.610  30.364  69.771  1.00 98.56      0001 H  
ATOM   4618 1HD2 LEU A 291      42.974  32.493  66.798  1.00 98.56      0001 H  
ATOM   4619 2HD2 LEU A 291      43.403  34.029  67.560  1.00 98.56      0001 H  
ATOM   4620 3HD2 LEU A 291      41.878  33.217  67.990  1.00 98.56      0001 H  
ATOM   4621  N   ALA A 292      43.289  36.111  71.687  1.00 98.50      0001 N  
ATOM   4622  CA  ALA A 292      42.864  36.726  72.935  1.00 98.50      0001 C  
ATOM   4623  C   ALA A 292      41.580  36.060  73.427  1.00 98.50      0001 C  
ATOM   4624  O   ALA A 292      40.749  35.621  72.628  1.00 98.50      0001 O  
ATOM   4625  CB  ALA A 292      42.653  38.209  72.728  1.00 98.50      0001 C  
ATOM   4626  H   ALA A 292      43.076  36.569  70.807  1.00 98.50      0001 H  
ATOM   4627  HA  ALA A 292      43.639  36.586  73.688  1.00 98.50      0001 H  
ATOM   4628 1HB  ALA A 292      43.605  38.683  72.491  1.00 98.50      0001 H  
ATOM   4629 2HB  ALA A 292      42.254  38.649  73.641  1.00 98.50      0001 H  
ATOM   4630 3HB  ALA A 292      41.948  38.375  71.913  1.00 98.50      0001 H  
ATOM   4631  N   GLN A 293      41.393  36.015  74.736  1.00 97.62      0001 N  
ATOM   4632  CA  GLN A 293      40.144  35.515  75.297  1.00 97.62      0001 C  
ATOM   4633  C   GLN A 293      39.082  36.557  74.964  1.00 97.62      0001 C  
ATOM   4634  O   GLN A 293      39.367  37.757  75.016  1.00 97.62      0001 O  
ATOM   4635  CB  GLN A 293      40.270  35.349  76.812  1.00 97.62      0001 C  
ATOM   4636  CG  GLN A 293      39.077  34.675  77.480  1.00 97.62      0001 C  
ATOM   4637  CD  GLN A 293      39.267  34.501  78.969  1.00 97.62      0001 C  
ATOM   4638  NE2 GLN A 293      38.378  33.775  79.587  1.00 97.62      0001 N  
ATOM   4639  OE1 GLN A 293      40.205  35.028  79.570  1.00 97.62      0001 O  
ATOM   4640  H   GLN A 293      42.097  36.390  75.362  1.00 97.62      0001 H  
ATOM   4641  HA  GLN A 293      39.888  34.559  74.843  1.00 97.62      0001 H  
ATOM   4642 1HB  GLN A 293      41.156  34.752  77.014  1.00 97.62      0001 H  
ATOM   4643 2HB  GLN A 293      40.411  36.330  77.260  1.00 97.62      0001 H  
ATOM   4644 1HG  GLN A 293      38.186  35.277  77.317  1.00 97.62      0001 H  
ATOM   4645 2HG  GLN A 293      38.923  33.696  77.029  1.00 97.62      0001 H  
ATOM   4646 1HE2 GLN A 293      38.471  33.617  80.576  1.00 97.62      0001 H  
ATOM   4647 2HE2 GLN A 293      37.610  33.373  79.075  1.00 97.62      0001 H  
ATOM   4648  N   ASN A 294      37.877  36.102  74.646  1.00 97.12      0001 N  
ATOM   4649  CA  ASN A 294      36.731  36.965  74.335  1.00 97.12      0001 C  
ATOM   4650  C   ASN A 294      37.056  37.890  73.171  1.00 97.12      0001 C  
ATOM   4651  O   ASN A 294      36.690  39.057  73.162  1.00 97.12      0001 O  
ATOM   4652  CB  ASN A 294      36.243  37.760  75.557  1.00 97.12      0001 C  
ATOM   4653  CG  ASN A 294      35.870  36.875  76.712  1.00 97.12      0001 C  
ATOM   4654  ND2 ASN A 294      35.967  37.398  77.897  1.00 97.12      0001 N  
ATOM   4655  OD1 ASN A 294      35.506  35.714  76.541  1.00 97.12      0001 O  
ATOM   4656  H   ASN A 294      37.727  35.100  74.606  1.00 97.12      0001 H  
ATOM   4657  HA  ASN A 294      35.910  36.326  74.016  1.00 97.12      0001 H  
ATOM   4658 1HB  ASN A 294      37.022  38.448  75.879  1.00 97.12      0001 H  
ATOM   4659 2HB  ASN A 294      35.367  38.342  75.275  1.00 97.12      0001 H  
ATOM   4660 1HD2 ASN A 294      35.763  36.821  78.702  1.00 97.12      0001 H  
ATOM   4661 2HD2 ASN A 294      36.213  38.372  78.000  1.00 97.12      0001 H  
ATOM   4662  N   ASN A 295      37.787  37.368  72.201  1.00 98.56      0001 N  
ATOM   4663  CA  ASN A 295      38.049  38.096  70.965  1.00 98.56      0001 C  
ATOM   4664  C   ASN A 295      36.790  38.116  70.082  1.00 98.56      0001 C  
ATOM   4665  O   ASN A 295      35.764  37.511  70.415  1.00 98.56      0001 O  
ATOM   4666  CB  ASN A 295      39.271  37.494  70.250  1.00 98.56      0001 C  
ATOM   4667  CG  ASN A 295      39.032  36.106  69.675  1.00 98.56      0001 C  
ATOM   4668  ND2 ASN A 295      40.090  35.472  69.264  1.00 98.56      0001 N  
ATOM   4669  OD1 ASN A 295      37.921  35.594  69.622  1.00 98.56      0001 O  
ATOM   4670  H   ASN A 295      38.130  36.423  72.295  1.00 98.56      0001 H  
ATOM   4671  HA  ASN A 295      38.296  39.127  71.221  1.00 98.56      0001 H  
ATOM   4672 1HB  ASN A 295      39.579  38.157  69.450  1.00 98.56      0001 H  
ATOM   4673 2HB  ASN A 295      40.093  37.439  70.957  1.00 98.56      0001 H  
ATOM   4674 1HD2 ASN A 295      39.987  34.521  68.944  1.00 98.56      0001 H  
ATOM   4675 2HD2 ASN A 295      40.989  35.931  69.280  1.00 98.56      0001 H  
ATOM   4676  N   LEU A 296      36.867  38.769  68.934  1.00 98.50      0001 N  
ATOM   4677  CA  LEU A 296      35.764  38.818  67.974  1.00 98.50      0001 C  
ATOM   4678  C   LEU A 296      35.895  37.787  66.850  1.00 98.50      0001 C  
ATOM   4679  O   LEU A 296      35.518  38.055  65.706  1.00 98.50      0001 O  
ATOM   4680  CB  LEU A 296      35.622  40.229  67.391  1.00 98.50      0001 C  
ATOM   4681  CG  LEU A 296      35.184  41.369  68.314  1.00 98.50      0001 C  
ATOM   4682  CD1 LEU A 296      35.070  42.655  67.502  1.00 98.50      0001 C  
ATOM   4683  CD2 LEU A 296      33.835  41.076  68.967  1.00 98.50      0001 C  
ATOM   4684  H   LEU A 296      37.731  39.252  68.696  1.00 98.50      0001 H  
ATOM   4685  HA  LEU A 296      34.840  38.580  68.497  1.00 98.50      0001 H  
ATOM   4686 1HB  LEU A 296      36.566  40.506  66.929  1.00 98.50      0001 H  
ATOM   4687 2HB  LEU A 296      34.877  40.188  66.609  1.00 98.50      0001 H  
ATOM   4688  HG  LEU A 296      35.933  41.507  69.091  1.00 98.50      0001 H  
ATOM   4689 1HD1 LEU A 296      34.885  43.486  68.181  1.00 98.50      0001 H  
ATOM   4690 2HD1 LEU A 296      34.254  42.580  66.781  1.00 98.50      0001 H  
ATOM   4691 3HD1 LEU A 296      36.002  42.839  66.969  1.00 98.50      0001 H  
ATOM   4692 1HD2 LEU A 296      33.503  41.945  69.532  1.00 98.50      0001 H  
ATOM   4693 2HD2 LEU A 296      33.930  40.239  69.659  1.00 98.50      0001 H  
ATOM   4694 3HD2 LEU A 296      33.089  40.831  68.210  1.00 98.50      0001 H  
ATOM   4695  N   MET A 297      36.322  36.573  67.177  1.00 98.50      0001 N  
ATOM   4696  CA  MET A 297      36.270  35.466  66.213  1.00 98.50      0001 C  
ATOM   4697  C   MET A 297      34.829  35.294  65.731  1.00 98.50      0001 C  
ATOM   4698  O   MET A 297      34.567  35.080  64.553  1.00 98.50      0001 O  
ATOM   4699  CB  MET A 297      36.751  34.161  66.860  1.00 98.50      0001 C  
ATOM   4700  CG  MET A 297      36.604  32.920  65.978  1.00 98.50      0001 C  
ATOM   4701  SD  MET A 297      37.676  32.946  64.533  1.00 98.50      0001 S  
ATOM   4702  CE  MET A 297      39.142  32.162  65.202  1.00 98.50      0001 C  
ATOM   4703  H   MET A 297      36.668  36.394  68.115  1.00 98.50      0001 H  
ATOM   4704  HA  MET A 297      36.897  35.701  65.354  1.00 98.50      0001 H  
ATOM   4705 1HB  MET A 297      37.797  34.274  67.145  1.00 98.50      0001 H  
ATOM   4706 2HB  MET A 297      36.168  33.997  67.766  1.00 98.50      0001 H  
ATOM   4707 1HG  MET A 297      36.837  32.035  66.568  1.00 98.50      0001 H  
ATOM   4708 2HG  MET A 297      35.569  32.843  65.646  1.00 98.50      0001 H  
ATOM   4709 1HE  MET A 297      39.912  32.118  64.432  1.00 98.50      0001 H  
ATOM   4710 2HE  MET A 297      38.903  31.147  65.523  1.00 98.50      0001 H  
ATOM   4711 3HE  MET A 297      39.514  32.733  66.053  1.00 98.50      0001 H  
ATOM   4712  N   ASP A 298      33.875  35.475  66.631  1.00 98.25      0001 N  
ATOM   4713  CA  ASP A 298      32.460  35.355  66.273  1.00 98.25      0001 C  
ATOM   4714  C   ASP A 298      31.941  36.469  65.376  1.00 98.25      0001 C  
ATOM   4715  O   ASP A 298      30.834  36.357  64.862  1.00 98.25      0001 O  
ATOM   4716  CB  ASP A 298      31.574  35.307  67.522  1.00 98.25      0001 C  
ATOM   4717  CG  ASP A 298      31.543  33.940  68.168  1.00 98.25      0001 C  
ATOM   4718  OD1 ASP A 298      32.050  32.973  67.569  1.00 98.25      0001 O  
ATOM   4719  OD2 ASP A 298      30.990  33.810  69.287  1.00 98.25      0001 O1-
ATOM   4720  H   ASP A 298      34.127  35.678  67.586  1.00 98.25      0001 H  
ATOM   4721  HA  ASP A 298      32.324  34.432  65.713  1.00 98.25      0001 H  
ATOM   4722 1HB  ASP A 298      31.921  36.051  68.238  1.00 98.25      0001 H  
ATOM   4723 2HB  ASP A 298      30.553  35.551  67.236  1.00 98.25      0001 H  
ATOM   4724  N   TRP A 299      32.708  37.530  65.165  1.00 98.50      0001 N  
ATOM   4725  CA  TRP A 299      32.284  38.613  64.278  1.00 98.50      0001 C  
ATOM   4726  C   TRP A 299      32.776  38.375  62.858  1.00 98.50      0001 C  
ATOM   4727  O   TRP A 299      32.009  38.513  61.907  1.00 98.50      0001 O  
ATOM   4728  CB  TRP A 299      32.793  39.955  64.791  1.00 98.50      0001 C  
ATOM   4729  CG  TRP A 299      32.263  41.107  64.014  1.00 98.50      0001 C  
ATOM   4730  CD1 TRP A 299      30.991  41.592  64.015  1.00 98.50      0001 C  
ATOM   4731  CD2 TRP A 299      32.991  41.936  63.094  1.00 98.50      0001 C  
ATOM   4732  CE2 TRP A 299      32.088  42.926  62.618  1.00 98.50      0001 C  
ATOM   4733  CE3 TRP A 299      34.327  41.963  62.644  1.00 98.50      0001 C  
ATOM   4734  NE1 TRP A 299      30.865  42.657  63.165  1.00 98.50      0001 N  
ATOM   4735  CZ2 TRP A 299      32.492  43.950  61.747  1.00 98.50      0001 C  
ATOM   4736  CZ3 TRP A 299      34.727  42.966  61.729  1.00 98.50      0001 C  
ATOM   4737  CH2 TRP A 299      33.800  43.956  61.299  1.00 98.50      0001 C  
ATOM   4738  H   TRP A 299      33.624  37.585  65.597  1.00 98.50      0001 H  
ATOM   4739  HA  TRP A 299      31.199  38.655  64.255  1.00 98.50      0001 H  
ATOM   4740 1HB  TRP A 299      32.499  40.069  65.833  1.00 98.50      0001 H  
ATOM   4741 2HB  TRP A 299      33.879  39.968  64.729  1.00 98.50      0001 H  
ATOM   4742  HD1 TRP A 299      30.186  41.183  64.612  1.00 98.50      0001 H  
ATOM   4743  HE1 TRP A 299      30.001  43.161  62.987  1.00 98.50      0001 H  
ATOM   4744  HE3 TRP A 299      35.036  41.234  63.000  1.00 98.50      0001 H  
ATOM   4745  HZ2 TRP A 299      31.796  44.709  61.438  1.00 98.50      0001 H  
ATOM   4746  HZ3 TRP A 299      35.745  42.989  61.368  1.00 98.50      0001 H  
ATOM   4747  HH2 TRP A 299      34.126  44.730  60.624  1.00 98.50      0001 H  
ATOM   4748  N   VAL A 300      34.024  37.943  62.727  1.00 98.50      0001 N  
ATOM   4749  CA  VAL A 300      34.605  37.637  61.416  1.00 98.50      0001 C  
ATOM   4750  C   VAL A 300      34.192  36.261  60.907  1.00 98.50      0001 C  
ATOM   4751  O   VAL A 300      34.429  35.914  59.756  1.00 98.50      0001 O  
ATOM   4752  CB  VAL A 300      36.158  37.724  61.437  1.00 98.50      0001 C  
ATOM   4753  CG1 VAL A 300      36.599  39.167  61.661  1.00 98.50      0001 C  
ATOM   4754  CG2 VAL A 300      36.787  36.812  62.502  1.00 98.50      0001 C  
ATOM   4755  H   VAL A 300      34.603  37.825  63.549  1.00 98.50      0001 H  
ATOM   4756  HA  VAL A 300      34.240  38.364  60.690  1.00 98.50      0001 H  
ATOM   4757  HB  VAL A 300      36.533  37.415  60.467  1.00 98.50      0001 H  
ATOM   4758 1HG1 VAL A 300      37.681  39.240  61.560  1.00 98.50      0001 H  
ATOM   4759 2HG1 VAL A 300      36.308  39.502  62.656  1.00 98.50      0001 H  
ATOM   4760 3HG1 VAL A 300      36.137  39.816  60.915  1.00 98.50      0001 H  
ATOM   4761 1HG2 VAL A 300      37.873  36.845  62.410  1.00 98.50      0001 H  
ATOM   4762 2HG2 VAL A 300      36.462  35.782  62.356  1.00 98.50      0001 H  
ATOM   4763 3HG2 VAL A 300      36.514  37.137  63.504  1.00 98.50      0001 H  
ATOM   4764  N   SER A 301      33.557  35.464  61.751  1.00 98.44      0001 N  
ATOM   4765  CA  SER A 301      33.108  34.137  61.359  1.00 98.44      0001 C  
ATOM   4766  C   SER A 301      31.707  33.870  61.878  1.00 98.44      0001 C  
ATOM   4767  O   SER A 301      31.364  34.235  62.999  1.00 98.44      0001 O  
ATOM   4768  CB  SER A 301      34.072  33.100  61.925  1.00 98.44      0001 C  
ATOM   4769  OG  SER A 301      33.660  31.801  61.557  1.00 98.44      0001 O  
ATOM   4770  H   SER A 301      33.408  35.755  62.709  1.00 98.44      0001 H  
ATOM   4771  HA  SER A 301      33.097  34.053  60.273  1.00 98.44      0001 H  
ATOM   4772 1HB  SER A 301      35.076  33.288  61.541  1.00 98.44      0001 H  
ATOM   4773 2HB  SER A 301      34.082  33.175  63.011  1.00 98.44      0001 H  
ATOM   4774  HG  SER A 301      33.918  31.645  60.637  1.00 98.44      0001 H  
ATOM   4775  N   ASP A 302      30.882  33.238  61.061  1.00 97.94      0001 N  
ATOM   4776  CA  ASP A 302      29.530  32.851  61.463  1.00 97.94      0001 C  
ATOM   4777  C   ASP A 302      29.567  31.441  62.057  1.00 97.94      0001 C  
ATOM   4778  O   ASP A 302      28.589  30.975  62.645  1.00 97.94      0001 O  
ATOM   4779  CB  ASP A 302      28.596  32.835  60.247  1.00 97.94      0001 C  
ATOM   4780  CG  ASP A 302      28.258  34.224  59.725  1.00 97.94      0001 C  
ATOM   4781  OD1 ASP A 302      28.310  35.225  60.469  1.00 97.94      0001 O  
ATOM   4782  OD2 ASP A 302      27.884  34.332  58.537  1.00 97.94      0001 O1-
ATOM   4783  H   ASP A 302      31.201  32.985  60.124  1.00 97.94      0001 H  
ATOM   4784  HA  ASP A 302      29.140  33.542  62.209  1.00 97.94      0001 H  
ATOM   4785 1HB  ASP A 302      29.067  32.259  59.449  1.00 97.94      0001 H  
ATOM   4786 2HB  ASP A 302      27.664  32.343  60.525  1.00 97.94      0001 H  
ATOM   4787  N   ASP A 303      30.669  30.733  61.843  1.00 98.06      0001 N  
ATOM   4788  CA  ASP A 303      30.767  29.287  62.092  1.00 98.06      0001 C  
ATOM   4789  C   ASP A 303      31.954  28.865  62.964  1.00 98.06      0001 C  
ATOM   4790  O   ASP A 303      32.551  27.802  62.772  1.00 98.06      0001 O  
ATOM   4791  CB  ASP A 303      30.745  28.523  60.758  1.00 98.06      0001 C  
ATOM   4792  CG  ASP A 303      31.957  28.789  59.875  1.00 98.06      0001 C  
ATOM   4793  OD1 ASP A 303      32.928  29.476  60.255  1.00 98.06      0001 O  
ATOM   4794  OD2 ASP A 303      31.912  28.328  58.714  1.00 98.06      0001 O1-
ATOM   4795  H   ASP A 303      31.474  31.183  61.419  1.00 98.06      0001 H  
ATOM   4796  HA  ASP A 303      29.877  28.978  62.635  1.00 98.06      0001 H  
ATOM   4797 1HB  ASP A 303      30.675  27.453  60.955  1.00 98.06      0001 H  
ATOM   4798 2HB  ASP A 303      29.853  28.825  60.209  1.00 98.06      0001 H  
ATOM   4799  N   LYS A 304      32.273  29.702  63.947  1.00 96.31      0001 N  
ATOM   4800  CA  LYS A 304      33.312  29.430  64.958  1.00 96.31      0001 C  
ATOM   4801  C   LYS A 304      34.693  29.195  64.366  1.00 96.31      0001 C  
ATOM   4802  O   LYS A 304      35.506  28.429  64.890  1.00 96.31      0001 O  
ATOM   4803  CB  LYS A 304      32.907  28.289  65.912  1.00 96.31      0001 C  
ATOM   4804  CG  LYS A 304      31.591  28.505  66.669  1.00 96.31      0001 C  
ATOM   4805  CD  LYS A 304      31.659  29.739  67.567  1.00 96.31      0001 C  
ATOM   4806  CE  LYS A 304      30.439  29.925  68.448  1.00 96.31      0001 C  
ATOM   4807  NZ  LYS A 304      29.157  30.136  67.699  1.00 96.31      0001 N1+
ATOM   4808  H   LYS A 304      31.757  30.577  64.026  1.00 96.31      0001 H  
ATOM   4809  HA  LYS A 304      33.410  30.330  65.564  1.00 96.31      0001 H  
ATOM   4810 1HB  LYS A 304      32.833  27.362  65.345  1.00 96.31      0001 H  
ATOM   4811 2HB  LYS A 304      33.695  28.166  66.656  1.00 96.31      0001 H  
ATOM   4812 1HG  LYS A 304      30.777  28.616  65.956  1.00 96.31      0001 H  
ATOM   4813 2HG  LYS A 304      31.395  27.630  67.287  1.00 96.31      0001 H  
ATOM   4814 1HD  LYS A 304      32.537  29.659  68.208  1.00 96.31      0001 H  
ATOM   4815 2HD  LYS A 304      31.764  30.621  66.945  1.00 96.31      0001 H  
ATOM   4816 1HE  LYS A 304      30.341  29.044  69.081  1.00 96.31      0001 H  
ATOM   4817 2HE  LYS A 304      30.611  30.788  69.094  1.00 96.31      0001 H  
ATOM   4818 1HZ  LYS A 304      28.373  30.095  68.340  1.00 96.31      0001 H  
ATOM   4819 2HZ  LYS A 304      29.040  29.431  66.981  1.00 96.31      0001 H  
ATOM   4820 3HZ  LYS A 304      29.157  31.046  67.253  1.00 96.31      0001 H  
ATOM   4821  N   GLY A 305      34.972  29.934  63.306  1.00 97.69      0001 N  
ATOM   4822  CA  GLY A 305      36.314  30.028  62.765  1.00 97.69      0001 C  
ATOM   4823  C   GLY A 305      36.614  29.150  61.574  1.00 97.69      0001 C  
ATOM   4824  O   GLY A 305      37.755  29.143  61.116  1.00 97.69      0001 O  
ATOM   4825  H   GLY A 305      34.244  30.503  62.888  1.00 97.69      0001 H  
ATOM   4826 1HA  GLY A 305      36.478  31.060  62.459  1.00 97.69      0001 H  
ATOM   4827 2HA  GLY A 305      37.034  29.797  63.550  1.00 97.69      0001 H  
ATOM   4828  N   GLN A 306      35.640  28.425  61.043  1.00 98.00      0001 N  
ATOM   4829  CA  GLN A 306      35.925  27.562  59.900  1.00 98.00      0001 C  
ATOM   4830  C   GLN A 306      36.039  28.376  58.615  1.00 98.00      0001 C  
ATOM   4831  O   GLN A 306      36.940  28.137  57.808  1.00 98.00      0001 O  
ATOM   4832  CB  GLN A 306      34.866  26.470  59.746  1.00 98.00      0001 C  
ATOM   4833  CG  GLN A 306      34.761  25.561  60.961  1.00 98.00      0001 C  
ATOM   4834  CD  GLN A 306      33.882  24.357  60.710  1.00 98.00      0001 C  
ATOM   4835  NE2 GLN A 306      34.221  23.261  61.326  1.00 98.00      0001 N  
ATOM   4836  OE1 GLN A 306      32.920  24.399  59.949  1.00 98.00      0001 O  
ATOM   4837  H   GLN A 306      34.694  28.475  61.407  1.00 98.00      0001 H  
ATOM   4838  HA  GLN A 306      36.886  27.080  60.071  1.00 98.00      0001 H  
ATOM   4839 1HB  GLN A 306      33.899  26.928  59.565  1.00 98.00      0001 H  
ATOM   4840 2HB  GLN A 306      35.127  25.863  58.879  1.00 98.00      0001 H  
ATOM   4841 1HG  GLN A 306      35.758  25.207  61.221  1.00 98.00      0001 H  
ATOM   4842 2HG  GLN A 306      34.362  26.120  61.805  1.00 98.00      0001 H  
ATOM   4843 1HE2 GLN A 306      33.724  22.405  61.125  1.00 98.00      0001 H  
ATOM   4844 2HE2 GLN A 306      34.984  23.272  61.987  1.00 98.00      0001 H  
ATOM   4845  N   THR A 307      35.167  29.361  58.446  1.00 98.38      0001 N  
ATOM   4846  CA  THR A 307      35.201  30.250  57.281  1.00 98.38      0001 C  
ATOM   4847  C   THR A 307      35.125  31.715  57.699  1.00 98.38      0001 C  
ATOM   4848  O   THR A 307      34.660  32.033  58.801  1.00 98.38      0001 O  
ATOM   4849  CB  THR A 307      34.023  29.974  56.315  1.00 98.38      0001 C  
ATOM   4850  CG2 THR A 307      34.022  28.541  55.812  1.00 98.38      0001 C  
ATOM   4851  OG1 THR A 307      32.781  30.191  56.989  1.00 98.38      0001 O  
ATOM   4852  H   THR A 307      34.430  29.504  59.138  1.00 98.38      0001 H  
ATOM   4853  HA  THR A 307      36.131  30.098  56.736  1.00 98.38      0001 H  
ATOM   4854  HB  THR A 307      34.092  30.652  55.465  1.00 98.38      0001 H  
ATOM   4855  HG1 THR A 307      32.675  29.486  57.644  1.00 98.38      0001 H  
ATOM   4856 1HG2 THR A 307      33.237  28.424  55.067  1.00 98.38      0001 H  
ATOM   4857 2HG2 THR A 307      33.844  27.848  56.633  1.00 98.38      0001 H  
ATOM   4858 3HG2 THR A 307      34.982  28.312  55.349  1.00 98.38      0001 H  
ATOM   4859  N   TYR A 308      35.549  32.604  56.813  1.00 98.56      0001 N  
ATOM   4860  CA  TYR A 308      35.447  34.050  57.020  1.00 98.56      0001 C  
ATOM   4861  C   TYR A 308      34.115  34.516  56.451  1.00 98.56      0001 C  
ATOM   4862  O   TYR A 308      33.802  34.214  55.302  1.00 98.56      0001 O  
ATOM   4863  CB  TYR A 308      36.588  34.741  56.270  1.00 98.56      0001 C  
ATOM   4864  CG  TYR A 308      36.683  36.247  56.406  1.00 98.56      0001 C  
ATOM   4865  CD1 TYR A 308      36.619  36.876  57.664  1.00 98.56      0001 C  
ATOM   4866  CD2 TYR A 308      36.904  37.051  55.271  1.00 98.56      0001 C  
ATOM   4867  CE1 TYR A 308      36.725  38.290  57.779  1.00 98.56      0001 C  
ATOM   4868  CE2 TYR A 308      37.072  38.461  55.398  1.00 98.56      0001 C  
ATOM   4869  CZ  TYR A 308      36.970  39.061  56.646  1.00 98.56      0001 C  
ATOM   4870  OH  TYR A 308      37.098  40.417  56.747  1.00 98.56      0001 O  
ATOM   4871  H   TYR A 308      35.927  32.274  55.930  1.00 98.56      0001 H  
ATOM   4872  HA  TYR A 308      35.506  34.283  58.082  1.00 98.56      0001 H  
ATOM   4873 1HB  TYR A 308      37.513  34.332  56.646  1.00 98.56      0001 H  
ATOM   4874 2HB  TYR A 308      36.518  34.491  55.211  1.00 98.56      0001 H  
ATOM   4875  HD1 TYR A 308      36.498  36.280  58.557  1.00 98.56      0001 H  
ATOM   4876  HD2 TYR A 308      36.956  36.592  54.294  1.00 98.56      0001 H  
ATOM   4877  HE1 TYR A 308      36.639  38.773  58.738  1.00 98.56      0001 H  
ATOM   4878  HE2 TYR A 308      37.254  39.078  54.533  1.00 98.56      0001 H  
ATOM   4879  HH  TYR A 308      36.798  40.743  57.603  1.00 98.56      0001 H  
ATOM   4880  N   ASN A 309      33.335  35.268  57.214  1.00 98.06      0001 N  
ATOM   4881  CA  ASN A 309      32.023  35.726  56.747  1.00 98.06      0001 C  
ATOM   4882  C   ASN A 309      32.134  37.034  55.958  1.00 98.06      0001 C  
ATOM   4883  O   ASN A 309      31.145  37.592  55.471  1.00 98.06      0001 O  
ATOM   4884  CB  ASN A 309      31.053  35.896  57.923  1.00 98.06      0001 C  
ATOM   4885  CG  ASN A 309      31.242  37.195  58.673  1.00 98.06      0001 C  
ATOM   4886  ND2 ASN A 309      30.175  37.692  59.222  1.00 98.06      0001 N  
ATOM   4887  OD1 ASN A 309      32.318  37.764  58.737  1.00 98.06      0001 O  
ATOM   4888  H   ASN A 309      33.651  35.535  58.148  1.00 98.06      0001 H  
ATOM   4889  HA  ASN A 309      31.620  34.963  56.081  1.00 98.06      0001 H  
ATOM   4890 1HB  ASN A 309      30.041  35.891  57.525  1.00 98.06      0001 H  
ATOM   4891 2HB  ASN A 309      31.157  35.056  58.607  1.00 98.06      0001 H  
ATOM   4892 1HD2 ASN A 309      30.257  38.574  59.700  1.00 98.06      0001 H  
ATOM   4893 2HD2 ASN A 309      29.291  37.216  59.126  1.00 98.06      0001 H  
ATOM   4894  N   GLY A 310      33.358  37.527  55.857  1.00 98.12      0001 N  
ATOM   4895  CA  GLY A 310      33.654  38.736  55.112  1.00 98.12      0001 C  
ATOM   4896  C   GLY A 310      33.759  40.016  55.912  1.00 98.12      0001 C  
ATOM   4897  O   GLY A 310      34.280  40.995  55.385  1.00 98.12      0001 O  
ATOM   4898  H   GLY A 310      34.122  37.040  56.300  1.00 98.12      0001 H  
ATOM   4899 1HA  GLY A 310      34.603  38.589  54.602  1.00 98.12      0001 H  
ATOM   4900 2HA  GLY A 310      32.894  38.877  54.343  1.00 98.12      0001 H  
ATOM   4901  N   CYS A 311      33.269  40.066  57.142  1.00 98.62      0001 N  
ATOM   4902  CA  CYS A 311      33.204  41.341  57.855  1.00 98.62      0001 C  
ATOM   4903  C   CYS A 311      34.572  41.927  58.188  1.00 98.62      0001 C  
ATOM   4904  O   CYS A 311      35.434  41.271  58.778  1.00 98.62      0001 O  
ATOM   4905  CB  CYS A 311      32.394  41.207  59.145  1.00 98.62      0001 C  
ATOM   4906  SG  CYS A 311      30.605  40.991  58.873  1.00 98.62      0001 S  
ATOM   4907  H   CYS A 311      32.924  39.227  57.599  1.00 98.62      0001 H  
ATOM   4908  HA  CYS A 311      32.701  42.061  57.213  1.00 98.62      0001 H  
ATOM   4909 1HB  CYS A 311      32.781  40.366  59.724  1.00 98.62      0001 H  
ATOM   4910 2HB  CYS A 311      32.535  42.112  59.730  1.00 98.62      0001 H  
ATOM   4911  N   HIS A 312      34.747  43.188  57.827  1.00 98.81      0001 N  
ATOM   4912  CA  HIS A 312      35.944  43.947  58.158  1.00 98.81      0001 C  
ATOM   4913  C   HIS A 312      35.505  45.355  58.520  1.00 98.81      0001 C  
ATOM   4914  O   HIS A 312      34.403  45.782  58.172  1.00 98.81      0001 O  
ATOM   4915  CB  HIS A 312      36.928  43.988  56.985  1.00 98.81      0001 C  
ATOM   4916  CG  HIS A 312      36.433  44.762  55.804  1.00 98.81      0001 C  
ATOM   4917  CD2 HIS A 312      36.691  46.034  55.406  1.00 98.81      0001 C  
ATOM   4918  ND1 HIS A 312      35.569  44.267  54.864  1.00 98.81      0001 N  
ATOM   4919  CE1 HIS A 312      35.357  45.216  53.952  1.00 98.81      0001 C  
ATOM   4920  NE2 HIS A 312      36.028  46.312  54.234  1.00 98.81      0001 N  
ATOM   4921  H   HIS A 312      34.018  43.676  57.311  1.00 98.81      0001 H  
ATOM   4922  HA  HIS A 312      36.430  43.498  59.022  1.00 98.81      0001 H  
ATOM   4923 1HB  HIS A 312      37.854  44.449  57.324  1.00 98.81      0001 H  
ATOM   4924 2HB  HIS A 312      37.146  42.971  56.668  1.00 98.81      0001 H  
ATOM   4925  HD1 HIS A 312      35.145  43.349  54.875  1.00 98.81      0001 H  
ATOM   4926  HD2 HIS A 312      37.329  46.726  55.932  1.00 98.81      0001 H  
ATOM   4927  HE1 HIS A 312      34.706  45.106  53.095  1.00 98.81      0001 H  
ATOM   4928  N   PHE A 313      36.362  46.061  59.233  1.00 98.50      0001 N  
ATOM   4929  CA  PHE A 313      36.148  47.449  59.598  1.00 98.50      0001 C  
ATOM   4930  C   PHE A 313      36.677  48.225  58.400  1.00 98.50      0001 C  
ATOM   4931  O   PHE A 313      37.699  47.836  57.832  1.00 98.50      0001 O  
ATOM   4932  CB  PHE A 313      36.969  47.769  60.848  1.00 98.50      0001 C  
ATOM   4933  CG  PHE A 313      36.722  46.821  62.001  1.00 98.50      0001 C  
ATOM   4934  CD1 PHE A 313      37.787  46.072  62.534  1.00 98.50      0001 C  
ATOM   4935  CD2 PHE A 313      35.444  46.666  62.560  1.00 98.50      0001 C  
ATOM   4936  CE1 PHE A 313      37.583  45.167  63.608  1.00 98.50      0001 C  
ATOM   4937  CE2 PHE A 313      35.224  45.780  63.648  1.00 98.50      0001 C  
ATOM   4938  CZ  PHE A 313      36.297  45.025  64.167  1.00 98.50      0001 C
[truncated: 1,255,540 more chars]
